# Supplementary material for: Strain variation in feeding response of house flies, Musca domestica, to denatonium benzoate, a bittering agent used in commercial fly baits
Source: PLoS One. 2025 Jun 23;20(6):e0326572. doi: 10.1371/journal.pone.0326572 (PMC12184930; doi:10.1371/journal.pone.0326572)
Supplement: S1 Table — (XLSX) [file pone.0326572.s002.xlsx]

## Sheet: PER by house flies FL
Date	Generation	Age	Temperature	Humidity	Strain	Sex	SlideNumber	Treatment	Response	PERYesNo
2022-07-02	F2	1	23	34	DBQB	F	1	100	B	NO
2022-07-02	F2	1	23	34	DBQB	F	2	W	A	NO
2022-07-02	F2	1	23	34	DBQB	F	3	10	D	YES
2022-07-02	F2	1	23	34	DBQB	F	4	100	D	YES
2022-07-02	F2	1	23	34	DBQB	F	5	0	C	YES
2022-07-02	F2	1	23	34	WD	F	6	1000	A	NO
2022-07-02	F2	1	23	34	WD	F	7	W	A	NO
2022-07-02	F2	1	23	34	WD	F	8	10	B	NO
2022-07-02	F2	1	23	34	WD	F	9	0	A	NO
2022-07-02	F2	1	23	34	WD	F	10	100	C	YES
2022-07-02	F2	1	23	34	UF	F	11	1000	A	NO
2022-07-02	F2	1	23	34	UF	F	12	W	A	NO
2022-07-02	F2	1	23	34	UF	F	13	10	D	YES
2022-07-02	F2	1	23	34	UF	F	14	0	C	YES
2022-07-02	F2	1	23	34	UF	F	15	100	C	YES
2022-07-02	F2	1	23	34	DBQB	F	16	W	A	NO
2022-07-02	F2	1	23	34	DBQB	F	17	1000	A	NO
2022-07-02	F2	1	23	34	DBQB	F	18	10	C	YES
2022-07-02	F2	1	23	34	DBQB	F	19	100	D	YES
2022-07-02	F2	1	23	34	DBQB	F	20	0	B	NO
2022-07-02	F2	1	23	34	UF	F	21	W	A	NO
2022-07-02	F2	1	23	34	UF	F	22	1000	B	NO
2022-07-02	F2	1	23	34	UF	F	23	100	D	YES
2022-07-02	F2	1	23	34	UF	F	24	10	C	YES
2022-07-02	F2	1	23	34	UF	F	25	0	C	YES
2022-07-02	F2	1	23	34	WD	F	26	1000	B	NO
2022-07-02	F2	1	23	34	WD	F	27	W	A	NO
2022-07-02	F2	1	23	34	WD	F	28	0	B	NO
2022-07-02	F2	1	23	34	WD	F	29	100	D	YES
2022-07-02	F2	1	23	34	WD	F	30	10	A	NO
2022-07-02	F2	1	23	34	UF	F	1	W	A	NO
2022-07-02	F2	1	23	34	UF	F	2	100	C	YES
2022-07-02	F2	1	23	34	UF	F	3	10	B	NO
2022-07-02	F2	1	23	34	UF	F	4	1000	B	NO
2022-07-02	F2	1	23	34	UF	F	5	0	D	YES
2022-07-02	F2	1	23	34	WD	F	6	1000	A	NO
2022-07-02	F2	1	23	34	WD	F	7	100	C	YES
2022-07-02	F2	1	23	34	WD	F	8	10	D	YES
2022-07-02	F2	1	23	34	WD	F	9	0	C	YES
2022-07-02	F2	1	23	34	WD	F	10	W	B	NO
2022-07-02	F2	1	23	34	DBQB	F	11	1000	C	YES
2022-07-02	F2	1	23	34	DBQB	F	12	100	B	NO
2022-07-02	F2	1	23	34	DBQB	F	13	10	D	YES
2022-07-02	F2	1	23	34	DBQB	F	14	W	A	NO
2022-07-02	F2	1	23	34	DBQB	F	15	0	C	YES
2022-07-02	F2	1	23	34	WD	F	16	1000	A	NO
2022-07-02	F2	1	23	34	WD	F	17	100	B	NO
2022-07-02	F2	1	23	34	WD	F	18	10	B	NO
2022-07-02	F2	1	23	34	WD	F	19	W	A	NO
2022-07-02	F2	1	23	34	WD	F	20	0	B	NO
2022-07-02	F2	1	23	34	DBQB	F	21	100	D	YES
2022-07-02	F2	1	23	34	DBQB	F	22	1000	A	NO
2022-07-02	F2	1	23	34	DBQB	F	23	10	D	YES
2022-07-02	F2	1	23	34	DBQB	F	24	0	D	YES
2022-07-02	F2	1	23	34	DBQB	F	25	W	A	NO
2022-07-02	F2	1	23	34	UF	F	26	1000	A	NO
2022-07-02	F2	1	23	34	UF	F	27	100	B	NO
2022-07-02	F2	1	23	34	UF	F	28	10	D	YES
2022-07-02	F2	1	23	34	UF	F	29	W	A	NO
2022-07-02	F2	1	23	34	UF	F	30	0	A	NO
2022-07-01	F2	1	23	42	UF	M	1	1000	B	NO
2022-07-01	F2	1	23	42	UF	M	2	10	D	YES
2022-07-01	F2	1	23	42	UF	M	3	100	C	YES
2022-07-01	F2	1	23	42	UF	M	4	0	D	YES
2022-07-01	F2	1	23	42	UF	M	5	W	A	NO
2022-07-01	F2	1	23	42	DBQB	M	6	1000	B	NO
2022-07-01	F2	1	23	42	DBQB	M	7	100	C	YES
2022-07-01	F2	1	23	42	DBQB	M	8	10	D	YES
2022-07-01	F2	1	23	42	DBQB	M	9	W	C	YES
2022-07-01	F2	1	23	42	DBQB	M	10	0	D	YES
2022-07-01	F2	1	23	42	WD	M	11	1000	D	YES
2022-07-01	F2	1	23	42	WD	M	12	100	C	YES
2022-07-01	F2	1	23	42	WD	M	13	W	B	NO
2022-07-01	F2	1	23	42	WD	M	14	0	C	YES
2022-07-01	F2	1	23	42	WD	M	15	10	D	YES
2022-07-01	F2	1	23	42	UF	M	16	100	C	YES
2022-07-01	F2	1	23	42	UF	M	17	W	A	NO
2022-07-01	F2	1	23	42	UF	M	18	0	C	YES
2022-07-01	F2	1	23	42	UF	M	19	1000	A	NO
2022-07-01	F2	1	23	42	UF	M	20	10	B	NO
2022-07-01	F2	1	23	42	DBQB	M	21	100	C	YES
2022-07-01	F2	1	23	42	DBQB	M	22	1000	B	NO
2022-07-01	F2	1	23	42	DBQB	M	23	0	C	YES
2022-07-01	F2	1	23	42	DBQB	M	24	W	C	YES
2022-07-01	F2	1	23	42	DBQB	M	25	10	B	NO
2022-07-01	F2	1	23	42	WD	M	26	100	D	YES
2022-07-01	F2	1	23	42	WD	M	27	0	D	YES
2022-07-01	F2	1	23	42	WD	M	28	W	A	NO
2022-07-01	F2	1	23	42	WD	M	29	10	C	YES
2022-07-01	F2	1	23	42	WD	M	30	1000	A	NO
2022-07-01	F2	1	23	42	UF	F	1	W	A	NO
2022-07-01	F2	1	23	42	UF	F	2	10	D	YES
2022-07-01	F2	1	23	42	UF	F	3	1000	A	NO
2022-07-01	F2	1	23	42	UF	F	4	0	B	NO
2022-07-01	F2	1	23	42	UF	F	5	100	D	YES
2022-07-01	F2	1	23	42	DBQB	F	6	W	A	NO
2022-07-01	F2	1	23	42	DBQB	F	7	1000	B	NO
2022-07-01	F2	1	23	42	DBQB	F	8	10	D	YES
2022-07-01	F2	1	23	42	DBQB	F	9	100	C	YES
2022-07-01	F2	1	23	42	DBQB	F	10	0	D	YES
2022-07-01	F2	1	23	42	WD	F	11	W	A	NO
2022-07-01	F2	1	23	42	WD	F	12	10	A	NO
2022-07-01	F2	1	23	42	WD	F	13	0	D	YES
2022-07-01	F2	1	23	42	WD	F	14	1000	A	NO
2022-07-01	F2	1	23	42	WD	F	15	100	D	YES
2022-07-01	F2	1	23	42	UF	F	16	10	C	YES
2022-07-01	F2	1	23	42	UF	F	17	0	C	YES
2022-07-01	F2	1	23	42	UF	F	18	100	C	YES
2022-07-01	F2	1	23	42	UF	F	19	W	B	NO
2022-07-01	F2	1	23	42	UF	F	20	1000	A	NO
2022-07-01	F2	1	23	42	DBQB	F	21	10	B	NO
2022-07-01	F2	1	23	42	DBQB	F	22	0	D	YES
2022-07-01	F2	1	23	42	DBQB	F	23	100	D	YES
2022-07-01	F2	1	23	42	DBQB	F	24	W	B	NO
2022-07-01	F2	1	23	42	DBQB	F	25	1000	C	YES
2022-07-01	F2	1	23	42	WD	F	26	10	C	YES
2022-07-01	F2	1	23	42	WD	F	27	0	D	YES
2022-07-01	F2	1	23	42	WD	F	28	100	D	YES
2022-07-01	F2	1	23	42	WD	F	29	1000	B	NO
2022-07-01	F2	1	23	42	WD	F	30	W	B	NO
2022-07-01	F2	1	23	42	UF	M	1	100	D	YES
2022-07-01	F2	1	23	42	UF	M	2	0	C	YES
2022-07-01	F2	1	23	42	UF	M	3	10	C	YES
2022-07-01	F2	1	23	42	UF	M	4	1000	C	YES
2022-07-01	F2	1	23	42	UF	M	5	W	B	NO
2022-07-01	F2	1	23	42	UF	F	6	100	D	YES
2022-07-01	F2	1	23	42	UF	F	7	10	C	YES
2022-07-01	F2	1	23	42	UF	F	8	W	A	NO
2022-07-01	F2	1	23	42	UF	F	9	1000	A	NO
2022-07-01	F2	1	23	42	UF	F	10	0	D	YES
2022-07-01	F2	1	23	42	DBQB	M	11	100	D	YES
2022-07-01	F2	1	23	42	DBQB	M	12	W	C	YES
2022-07-01	F2	1	23	42	DBQB	M	13	1000	D	YES
2022-07-01	F2	1	23	42	DBQB	M	14	0	C	YES
2022-07-01	F2	1	23	42	DBQB	M	15	10	C	YES
2022-07-01	F2	1	23	42	DBQB	F	16	100	A	NO
2022-07-01	F2	1	23	42	DBQB	F	17	1000	A	NO
2022-07-01	F2	1	23	42	DBQB	F	18	W	C	YES
2022-07-01	F2	1	23	42	DBQB	F	19	0	C	YES
2022-07-01	F2	1	23	42	DBQB	F	20	10	C	YES
2022-07-01	F2	1	23	42	WD	M	21	100	A	NO
2022-07-01	F2	1	23	42	WD	M	22	1000	D	YES
2022-07-01	F2	1	23	42	WD	M	23	W	A	NO
2022-07-01	F2	1	23	42	WD	M	24	10	C	YES
2022-07-01	F2	1	23	42	WD	M	25	0	D	YES
2022-07-01	F2	1	23	42	WD	F	26	100	D	YES
2022-07-01	F2	1	23	42	WD	F	27	1000	B	NO
2022-07-01	F2	1	23	42	WD	F	28	0	D	YES
2022-07-01	F2	1	23	42	WD	F	29	10	C	YES
2022-07-01	F2	1	23	42	WD	F	30	W	A	NO
2022-07-01	F2	1	23	42	UF	M	1	0	C	YES
2022-07-01	F2	1	23	42	UF	M	2	W	D	YES
2022-07-01	F2	1	23	42	UF	M	3	10	B	NO
2022-07-01	F2	1	23	42	UF	M	4	1000	C	YES
2022-07-01	F2	1	23	42	UF	M	5	100	A	NO
2022-07-01	F2	1	23	42	UF	F	6	10	D	YES
2022-07-01	F2	1	23	42	UF	F	7	100	B	NO
2022-07-01	F2	1	23	42	UF	F	8	W	D	YES
2022-07-01	F2	1	23	42	UF	F	9	0	D	YES
2022-07-01	F2	1	23	42	UF	F	10	1000	A	NO
2022-07-01	F2	1	23	42	WD	M	11	W	A	NO
2022-07-01	F2	1	23	42	WD	M	12	100	C	YES
2022-07-01	F2	1	23	42	WD	M	13	0	D	YES
2022-07-01	F2	1	23	42	WD	M	14	1000	B	NO
2022-07-01	F2	1	23	42	WD	M	15	10	C	YES
2022-07-01	F2	1	23	42	WD	F	16	W	A	NO
2022-07-01	F2	1	23	42	WD	F	17	10	B	NO
2022-07-01	F2	1	23	42	WD	F	18	100	C	YES
2022-07-01	F2	1	23	42	WD	F	19	1000	A	NO
2022-07-01	F2	1	23	42	WD	F	20	0	C	YES
2022-07-01	F2	1	23	42	DBQB	M	21	W	A	NO
2022-07-01	F2	1	23	42	DBQB	M	22	1000	B	NO
2022-07-01	F2	1	23	42	DBQB	M	23	0	B	NO
2022-07-01	F2	1	23	42	DBQB	M	24	10	C	YES
2022-07-01	F2	1	23	42	DBQB	M	25	100	C	YES
2022-07-01	F2	1	23	42	DBQB	F	26	W	A	NO
2022-07-01	F2	1	23	42	DBQB	F	27	1000	A	NO
2022-07-01	F2	1	23	42	DBQB	F	28	100	C	YES
2022-07-01	F2	1	23	42	DBQB	F	29	10	D	YES
2022-07-01	F2	1	23	42	DBQB	F	30	0	B	NO
2022-07-01	F2	1	23	42	UF	M	1	0	D	YES
2022-07-01	F2	1	23	42	UF	M	2	100	B	NO
2022-07-01	F2	1	23	42	UF	M	3	W	B	NO
2022-07-01	F2	1	23	42	UF	M	4	10	D	YES
2022-07-01	F2	1	23	42	UF	M	5	1000	A	NO
2022-07-01	F2	1	23	42	DBQB	M	6	100	D	YES
2022-07-01	F2	1	23	42	DBQB	M	7	0	D	YES
2022-07-01	F2	1	23	42	DBQB	M	8	1000	C	YES
2022-07-01	F2	1	23	42	DBQB	M	9	W	D	YES
2022-07-01	F2	1	23	42	DBQB	M	10	10	C	YES
2022-07-01	F2	1	23	42	WD	M	11	100	D	YES
2022-07-01	F2	1	23	42	WD	M	12	1000	C	YES
2022-07-01	F2	1	23	42	WD	M	13	10	D	YES
2022-07-01	F2	1	23	42	WD	M	14	W	A	NO
2022-07-01	F2	1	23	42	WD	M	15	0	D	YES
2022-07-01	F2	1	23	42	UF	M	16	100	D	YES
2022-07-01	F2	1	23	42	UF	M	17	1000	C	YES
2022-07-01	F2	1	23	42	UF	M	18	W	A	NO
2022-07-01	F2	1	23	42	UF	M	19	10	C	YES
2022-07-01	F2	1	23	42	UF	M	20	0	C	YES
2022-07-01	F2	1	23	42	DBQB	M	21	100	C	YES
2022-07-01	F2	1	23	42	DBQB	M	22	W	B	NO
2022-07-01	F2	1	23	42	DBQB	M	23	1000	B	NO
2022-07-01	F2	1	23	42	DBQB	M	24	0	C	YES
2022-07-01	F2	1	23	42	DBQB	M	25	10	C	YES
2022-07-01	F2	1	23	42	WD	M	26	W	A	NO
2022-07-01	F2	1	23	42	WD	M	27	1000	B	NO
2022-07-01	F2	1	23	42	WD	M	28	0	C	YES
2022-07-01	F2	1	23	42	WD	M	29	100	C	YES
2022-07-01	F2	1	23	42	WD	M	30	10	C	YES
2022-06-09	F1	2	20	35	DBQB	M	1	10	D	YES
2022-06-09	F1	2	20	35	DBQB	M	2	W	A	NO
2022-06-09	F1	2	20	35	DBQB	M	3	0	D	YES
2022-06-09	F1	2	20	35	DBQB	M	4	100	D	YES
2022-06-09	F1	2	20	35	DBQB	M	5	1000	A	NO
2022-06-09	F1	2	20	35	DBQB	F	6	10	A	NO
2022-06-09	F1	2	20	35	DBQB	F	7	0	C	YES
2022-06-09	F1	2	20	35	DBQB	F	8	100	C	YES
2022-06-09	F1	2	20	35	DBQB	F	9	1000	A	NO
2022-06-09	F1	2	20	35	DBQB	F	10	W	A	NO
2022-06-09	F1	2	20	35	WD	M	11	10	B	NO
2022-06-09	F1	2	20	35	WD	M	12	0	D	YES
2022-06-09	F1	2	20	35	WD	M	13	1000	C	YES
2022-06-09	F1	2	20	35	WD	M	14	W	A	NO
2022-06-09	F1	2	20	35	WD	M	15	100	A	NO
2022-06-09	F1	2	20	35	WD	F	16	0	C	YES
2022-06-09	F1	2	20	35	WD	F	17	10	C	YES
2022-06-09	F1	2	20	35	WD	F	18	1000	A	NO
2022-06-09	F1	2	20	35	WD	F	19	100	D	YES
2022-06-09	F1	2	20	35	WD	F	20	W	B	NO
2022-06-09	F1	2	20	35	UF	M	21	0	C	YES
2022-06-09	F1	2	20	35	UF	M	22	10	D	YES
2022-06-09	F1	2	20	35	UF	M	23	1000	A	NO
2022-06-09	F1	2	20	35	UF	M	24	W	C	YES
2022-06-09	F1	2	20	35	UF	M	25	100	C	YES
2022-06-09	F1	2	20	35	UF	F	26	10	C	YES
2022-06-09	F1	2	20	35	UF	F	27	0	B	NO
2022-06-09	F1	2	20	35	UF	F	28	1000	A	NO
2022-06-09	F1	2	20	35	UF	F	29	100	B	NO
2022-06-09	F1	2	20	35	UF	F	30	W	A	NO
2022-06-27	F2	1	22	33	UF	M	1	1000	D	YES
2022-06-27	F2	1	22	33	UF	M	2	10	D	YES
2022-06-27	F2	1	22	33	UF	M	3	W	C	YES
2022-06-27	F2	1	22	33	UF	M	4	0	D	YES
2022-06-27	F2	1	22	33	UF	M	5	100	C	YES
2022-06-27	F2	1	22	33	UF	F	6	100	D	YES
2022-06-27	F2	1	22	33	UF	F	7	1000	A	NO
2022-06-27	F2	1	22	33	UF	F	8	0	D	YES
2022-06-27	F2	1	22	33	UF	F	9	W	A	NO
2022-06-27	F2	1	22	33	UF	F	10	10	D	YES
2022-06-27	F2	1	22	33	WD	M	11	0	D	YES
2022-06-27	F2	1	22	33	WD	M	12	10	C	YES
2022-06-27	F2	1	22	33	WD	M	13	W	A	NO
2022-06-27	F2	1	22	33	WD	M	14	100	C	YES
2022-06-27	F2	1	22	33	WD	M	15	1000	C	YES
2022-06-27	F2	1	22	33	WD	F	16	0	D	YES
2022-06-27	F2	1	22	33	WD	F	17	1000	A	NO
2022-06-27	F2	1	22	33	WD	F	18	10	B	NO
2022-06-27	F2	1	22	33	WD	F	19	W	A	NO
2022-06-27	F2	1	22	33	WD	F	20	100	D	YES
2022-06-27	F2	1	22	33	DBQB	M	21	W	A	NO
2022-06-27	F2	1	22	33	DBQB	M	22	100	D	YES
2022-06-27	F2	1	22	33	DBQB	M	23	10	D	YES
2022-06-27	F2	1	22	33	DBQB	M	24	1000	D	YES
2022-06-27	F2	1	22	33	DBQB	M	25	0	D	YES
2022-06-27	F2	1	22	33	DBQB	F	26	1000	C	YES
2022-06-27	F2	1	22	33	DBQB	F	27	0	D	YES
2022-06-27	F2	1	22	33	DBQB	F	28	10	D	YES
2022-06-27	F2	1	22	33	DBQB	F	29	100	A	NO
2022-06-27	F2	1	22	33	DBQB	F	30	W	A	NO
2022-06-27	F2	1	22	33	DBQB	M	1	100	C	YES
2022-06-27	F2	1	22	33	DBQB	M	2	W	A	NO
2022-06-27	F2	1	22	33	DBQB	M	3	1000	B	NO
2022-06-27	F2	1	22	33	DBQB	M	4	0	A	NO
2022-06-27	F2	1	22	33	DBQB	M	5	10	D	YES
2022-06-27	F2	1	22	33	UF	M	6	100	D	YES
2022-06-27	F2	1	22	33	UF	M	7	1000	A	NO
2022-06-27	F2	1	22	33	UF	M	8	W	A	NO
2022-06-27	F2	1	22	33	UF	M	9	0	D	YES
2022-06-27	F2	1	22	33	UF	M	10	10	D	YES
2022-06-27	F2	1	22	33	WD	M	11	100	A	NO
2022-06-27	F2	1	22	33	WD	M	12	W	A	NO
2022-06-27	F2	1	22	33	WD	M	13	1000	A	NO
2022-06-27	F2	1	22	33	WD	M	14	10	D	YES
2022-06-27	F2	1	22	33	WD	M	15	0	C	YES
2022-06-27	F2	1	22	33	DBQB	M	16	100	D	YES
2022-06-27	F2	1	22	33	DBQB	M	17	W	B	NO
2022-06-27	F2	1	22	33	DBQB	M	18	10	D	YES
2022-06-27	F2	1	22	33	DBQB	M	19	0	C	YES
2022-06-27	F2	1	22	33	DBQB	M	20	1000	A	NO
2022-06-27	F2	1	22	33	UF	M	21	100	D	YES
2022-06-27	F2	1	22	33	UF	M	22	W	A	NO
2022-06-27	F2	1	22	33	UF	M	23	10	D	YES
2022-06-27	F2	1	22	33	UF	M	24	0	D	YES
2022-06-27	F2	1	22	33	UF	M	25	1000	B	NO
2022-06-27	F2	1	22	33	WD	M	26	100	D	YES
2022-06-27	F2	1	22	33	WD	M	27	W	A	NO
2022-06-27	F2	1	22	33	WD	M	28	10	D	YES
2022-06-27	F2	1	22	33	WD	M	29	1000	B	NO
2022-06-27	F2	1	22	33	WD	M	30	0	C	YES
2022-06-27	F2	1	22	34	WD	M	1	W	B	NO
2022-06-27	F2	1	22	34	WD	M	2	1000	A	NO
2022-06-27	F2	1	22	34	WD	M	3	100	D	YES
2022-06-27	F2	1	22	34	WD	M	4	0	D	YES
2022-06-27	F2	1	22	34	WD	M	5	10	D	YES
2022-06-27	F2	1	22	34	WD	F	6	1000	A	NO
2022-06-27	F2	1	22	34	WD	F	7	W	B	NO
2022-06-27	F2	1	22	34	WD	F	8	100	C	YES
2022-06-27	F2	1	22	34	WD	F	9	0	D	YES
2022-06-27	F2	1	22	34	WD	F	10	10	D	YES
2022-06-27	F2	1	22	34	UF	M	11	1000	A	NO
2022-06-27	F2	1	22	34	UF	M	12	100	A	NO
2022-06-27	F2	1	22	34	UF	M	13	0	D	YES
2022-06-27	F2	1	22	34	UF	M	14	W	A	NO
2022-06-27	F2	1	22	34	UF	M	15	10	C	YES
2022-06-27	F2	1	22	34	UF	F	16	1000	A	NO
2022-06-27	F2	1	22	34	UF	F	17	10	D	YES
2022-06-27	F2	1	22	34	UF	F	18	100	B	NO
2022-06-27	F2	1	22	34	UF	F	19	0	D	YES
2022-06-27	F2	1	22	34	UF	F	20	W	A	NO
2022-06-27	F2	1	22	34	DBQB	M	21	1000	D	YES
2022-06-27	F2	1	22	34	DBQB	M	22	100	D	YES
2022-06-27	F2	1	22	34	DBQB	M	23	0	D	YES
2022-06-27	F2	1	22	34	DBQB	M	24	10	D	YES
2022-06-27	F2	1	22	34	DBQB	M	25	W	A	NO
2022-06-27	F2	1	22	34	DBQB	F	26	0	C	YES
2022-06-27	F2	1	22	34	DBQB	F	27	10	C	YES
2022-06-27	F2	1	22	34	DBQB	F	28	W	A	NO
2022-06-27	F2	1	22	34	DBQB	F	29	100	C	YES
2022-06-27	F2	1	22	34	DBQB	F	30	1000	B	NO
2022-06-27	F2	1	22	34	WD	M	1	10	D	YES
2022-06-27	F2	1	22	34	WD	M	2	100	D	YES
2022-06-27	F2	1	22	34	WD	M	3	1000	D	YES
2022-06-27	F2	1	22	34	WD	M	4	0	B	NO
2022-06-27	F2	1	22	34	WD	M	5	W	A	NO
2022-06-27	F2	1	22	34	WD	F	6	100	D	YES
2022-06-27	F2	1	22	34	WD	F	7	10	D	YES
2022-06-27	F2	1	22	34	WD	F	8	1000	A	NO
2022-06-27	F2	1	22	34	WD	F	9	0	C	YES
2022-06-27	F2	1	22	34	WD	F	10	W	A	NO
2022-06-27	F2	1	22	34	UF	M	11	100	C	YES
2022-06-27	F2	1	22	34	UF	M	12	10	A	NO
2022-06-27	F2	1	22	34	UF	M	13	1000	B	NO
2022-06-27	F2	1	22	34	UF	M	14	W	A	NO
2022-06-27	F2	1	22	34	UF	M	15	0	A	NO
2022-06-27	F2	1	22	34	UF	F	16	100	A	NO
2022-06-27	F2	1	22	34	UF	F	17	10	D	YES
2022-06-27	F2	1	22	34	UF	F	18	0	D	YES
2022-06-27	F2	1	22	34	UF	F	19	1000	A	NO
2022-06-27	F2	1	22	34	UF	F	20	W	A	NO
2022-06-27	F2	1	22	34	DBQB	M	21	10	D	YES
2022-06-27	F2	1	22	34	DBQB	M	22	100	D	YES
2022-06-27	F2	1	22	34	DBQB	M	23	0	D	YES
2022-06-27	F2	1	22	34	DBQB	M	24	W	A	NO
2022-06-27	F2	1	22	34	DBQB	M	25	1000	D	YES
2022-06-27	F2	1	22	34	DBQB	F	26	100	C	YES
2022-06-27	F2	1	22	34	DBQB	F	27	10	D	YES
2022-06-27	F2	1	22	34	DBQB	F	28	W	A	NO
2022-06-27	F2	1	22	34	DBQB	F	29	0	A	NO
2022-06-27	F2	1	22	34	DBQB	F	30	1000	B	NO
2022-06-26	F2	1	23	36	WD	M	1	100	B	NO
2022-06-26	F2	1	23	36	WD	M	2	W	A	NO
2022-06-26	F2	1	23	36	WD	M	3	1000	A	NO
2022-06-26	F2	1	23	36	WD	M	4	10	A	NO
2022-06-26	F2	1	23	36	WD	M	5	0	D	YES
2022-06-26	F2	1	23	36	WD	F	6	100	C	YES
2022-06-26	F2	1	23	36	WD	F	7	1000	A	NO
2022-06-26	F2	1	23	36	WD	F	8	10	B	NO
2022-06-26	F2	1	23	36	WD	F	9	0	D	YES
2022-06-26	F2	1	23	36	WD	F	10	W	A	NO
2022-06-26	F2	1	23	36	DBQB	M	11	W	B	NO
2022-06-26	F2	1	23	36	DBQB	M	12	1000	D	YES
2022-06-26	F2	1	23	36	DBQB	M	13	10	C	YES
2022-06-26	F2	1	23	36	DBQB	M	14	100	A	NO
2022-06-26	F2	1	23	36	DBQB	M	15	0	C	YES
2022-06-26	F2	1	23	36	DBQB	F	16	W	A	NO
2022-06-26	F2	1	23	36	DBQB	F	17	1000	A	NO
2022-06-26	F2	1	23	36	DBQB	F	18	10	C	YES
2022-06-26	F2	1	23	36	DBQB	F	19	100	B	NO
2022-06-26	F2	1	23	36	DBQB	F	20	0	B	NO
2022-06-26	F2	1	23	36	UF	M	21	W	D	YES
2022-06-26	F2	1	23	36	UF	M	22	100	B	NO
2022-06-26	F2	1	23	36	UF	M	23	1000	D	YES
2022-06-26	F2	1	23	36	UF	M	24	0	A	NO
2022-06-26	F2	1	23	36	UF	M	25	10	D	YES
2022-06-26	F2	1	23	36	UF	F	26	W	A	NO
2022-06-26	F2	1	23	36	UF	F	27	100	D	YES
2022-06-26	F2	1	23	36	UF	F	28	1000	A	NO
2022-06-26	F2	1	23	36	UF	F	29	10	D	YES
2022-06-26	F2	1	23	36	UF	F	30	0	A	NO
2022-06-26	F2	1	23	36	WD	M	1	W	A	NO
2022-06-26	F2	1	23	36	WD	M	2	10	C	YES
2022-06-26	F2	1	23	36	WD	M	3	100	A	NO
2022-06-26	F2	1	23	36	WD	M	4	0	A	NO
2022-06-26	F2	1	23	36	WD	M	5	1000	A	NO
2022-06-26	F2	1	23	36	WD	F	6	W	A	NO
2022-06-26	F2	1	23	36	WD	F	7	100	C	YES
2022-06-26	F2	1	23	36	WD	F	8	1000	A	NO
2022-06-26	F2	1	23	36	WD	F	9	0	A	NO
2022-06-26	F2	1	23	36	WD	F	10	10	D	YES
2022-06-26	F2	1	23	36	DBQB	M	11	1000	A	NO
2022-06-26	F2	1	23	36	DBQB	M	12	10	D	YES
2022-06-26	F2	1	23	36	DBQB	M	13	100	A	NO
2022-06-26	F2	1	23	36	DBQB	M	14	W	A	NO
2022-06-26	F2	1	23	36	DBQB	M	15	0	A	NO
2022-06-26	F2	1	23	36	DBQB	F	16	10	C	YES
2022-06-26	F2	1	23	36	DBQB	F	17	1000	A	NO
2022-06-26	F2	1	23	36	DBQB	F	18	0	D	YES
2022-06-26	F2	1	23	36	DBQB	F	19	W	A	NO
2022-06-26	F2	1	23	36	DBQB	F	20	100	A	NO
2022-06-26	F2	1	23	36	UF	M	21	10	D	YES
2022-06-26	F2	1	23	36	UF	M	22	W	A	NO
2022-06-26	F2	1	23	36	UF	M	23	100	C	YES
2022-06-26	F2	1	23	36	UF	M	24	1000	A	NO
2022-06-26	F2	1	23	36	UF	M	25	0	C	YES
2022-06-26	F2	1	23	36	UF	F	26	W	A	NO
2022-06-26	F2	1	23	36	UF	F	27	10	C	YES
2022-06-26	F2	1	23	36	UF	F	28	1000	A	NO
2022-06-26	F2	1	23	36	UF	F	29	100	C	YES
2022-06-26	F2	1	23	36	UF	F	30	0	A	NO
2022-06-26	F2	1	23	36	WD	M	1	1000	A	NO
2022-06-26	F2	1	23	36	WD	M	2	W	A	NO
2022-06-26	F2	1	23	36	WD	M	3	0	D	YES
2022-06-26	F2	1	23	36	WD	M	4	100	A	NO
2022-06-26	F2	1	23	36	WD	M	5	10	C	YES
2022-06-26	F2	1	23	36	WD	F	6	1000	A	NO
2022-06-26	F2	1	23	36	WD	F	7	W	A	NO
2022-06-26	F2	1	23	36	WD	F	8	100	B	NO
2022-06-26	F2	1	23	36	WD	F	9	0	C	YES
2022-06-26	F2	1	23	36	WD	F	10	10	D	YES
2022-06-26	F2	1	23	36	UF	M	11	1000	A	NO
2022-06-26	F2	1	23	36	UF	M	12	W	C	YES
2022-06-26	F2	1	23	36	UF	M	13	0	D	YES
2022-06-26	F2	1	23	36	UF	M	14	100	C	YES
2022-06-26	F2	1	23	36	UF	M	15	10	B	NO
2022-06-26	F2	1	23	36	UF	F	16	1000	A	NO
2022-06-26	F2	1	23	36	UF	F	17	W	A	NO
2022-06-26	F2	1	23	36	UF	F	18	0	D	YES
2022-06-26	F2	1	23	36	UF	F	19	10	C	YES
2022-06-26	F2	1	23	36	UF	F	20	100	B	NO
2022-06-26	F2	1	23	36	DBQB	M	21	1000	D	YES
2022-06-26	F2	1	23	36	DBQB	M	22	0	D	YES
2022-06-26	F2	1	23	36	DBQB	M	23	W	C	YES
2022-06-26	F2	1	23	36	DBQB	M	24	10	B	NO
2022-06-26	F2	1	23	36	DBQB	M	25	100	A	NO
2022-06-26	F2	1	23	36	DBQB	F	26	1000	A	NO
2022-06-26	F2	1	23	36	DBQB	F	27	0	D	YES
2022-06-26	F2	1	23	36	DBQB	F	28	100	C	YES
2022-06-26	F2	1	23	36	DBQB	F	29	10	D	YES
2022-06-26	F2	1	23	36	DBQB	F	30	W	A	NO
2022-06-26	F2	1	23	36	WD	M	1	0	D	YES
2022-06-26	F2	1	23	36	WD	M	2	100	C	YES
2022-06-26	F2	1	23	36	WD	M	3	10	D	YES
2022-06-26	F2	1	23	36	WD	M	4	W	A	NO
2022-06-26	F2	1	23	36	WD	M	5	1000	D	YES
2022-06-26	F2	1	23	36	WD	F	6	100	A	NO
2022-06-26	F2	1	23	36	WD	F	7	0	D	YES
2022-06-26	F2	1	23	36	WD	F	8	1000	A	NO
2022-06-26	F2	1	23	36	WD	F	9	W	A	NO
2022-06-26	F2	1	23	36	WD	F	10	10	D	YES
2022-06-26	F2	1	23	36	DBQB	M	11	100	B	NO
2022-06-26	F2	1	23	36	DBQB	M	12	W	A	NO
2022-06-26	F2	1	23	36	DBQB	M	13	1000	A	NO
2022-06-26	F2	1	23	36	DBQB	M	14	0	B	NO
2022-06-26	F2	1	23	36	DBQB	M	15	10	C	YES
2022-06-26	F2	1	23	36	DBQB	F	16	100	A	NO
2022-06-26	F2	1	23	36	DBQB	F	17	W	C	YES
2022-06-26	F2	1	23	36	DBQB	F	18	1000	A	NO
2022-06-26	F2	1	23	36	DBQB	F	19	10	D	YES
2022-06-26	F2	1	23	36	DBQB	F	20	0	D	YES
2022-06-26	F2	1	23	36	UF	M	21	100	D	YES
2022-06-26	F2	1	23	36	UF	M	22	W	A	NO
2022-06-26	F2	1	23	36	UF	M	23	1000	C	YES
2022-06-26	F2	1	23	36	UF	M	24	0	D	YES
2022-06-26	F2	1	23	36	UF	M	25	10	C	YES
2022-06-26	F2	1	23	36	UF	F	26	100	B	NO
2022-06-26	F2	1	23	36	UF	F	27	0	C	YES
2022-06-26	F2	1	23	36	UF	F	28	1000	A	NO
2022-06-26	F2	1	23	36	UF	F	29	W	D	YES
2022-06-26	F2	1	23	36	UF	F	30	10	D	YES
2022-06-10	F1	1	20	36	WD	M	1	100	D	YES
2022-06-10	F1	1	20	36	WD	M	2	1000	A	NO
2022-06-10	F1	1	20	36	WD	M	3	10	A	NO
2022-06-10	F1	1	20	36	WD	M	4	0	D	YES
2022-06-10	F1	1	20	36	WD	M	5	W	A	NO
2022-06-10	F1	1	20	36	WD	F	6	0	D	YES
2022-06-10	F1	1	20	36	WD	F	7	1000	A	NO
2022-06-10	F1	1	20	36	WD	F	8	100	B	NO
2022-06-10	F1	1	20	36	WD	F	9	10	D	YES
2022-06-10	F1	1	20	36	WD	F	10	W	A	NO
2022-06-10	F1	1	20	36	DBQB	M	11	0	C	YES
2022-06-10	F1	1	20	36	DBQB	M	12	10	B	NO
2022-06-10	F1	1	20	36	DBQB	M	13	1000	A	NO
2022-06-10	F1	1	20	36	DBQB	M	14	W	A	NO
2022-06-10	F1	1	20	36	DBQB	M	15	100	D	YES
2022-06-10	F1	1	20	36	DBQB	F	16	1000	A	NO
2022-06-10	F1	1	20	36	DBQB	F	17	100	A	NO
2022-06-10	F1	1	20	36	DBQB	F	18	W	A	NO
2022-06-10	F1	1	20	36	DBQB	F	19	10	A	NO
2022-06-10	F1	1	20	36	DBQB	F	20	0	A	NO
2022-06-10	F1	1	20	36	UF	M	21	1000	A	NO
2022-06-10	F1	1	20	36	UF	M	22	W	A	NO
2022-06-10	F1	1	20	36	UF	M	23	0	A	NO
2022-06-10	F1	1	20	36	UF	M	24	10	D	YES
2022-06-10	F1	1	20	36	UF	M	25	100	B	NO
2022-06-10	F1	1	20	36	UF	F	26	1000	B	NO
2022-06-10	F1	1	20	36	UF	F	27	100	A	NO
2022-06-10	F1	1	20	36	UF	F	28	0	A	NO
2022-06-10	F1	1	20	36	UF	F	29	10	D	YES
2022-06-10	F1	1	20	36	UF	F	30	W	A	NO
2022-06-10	F1	1	20	36	WD	M	1	W	C	YES
2022-06-10	F1	1	20	36	WD	M	2	10	D	YES
2022-06-10	F1	1	20	36	WD	M	3	0	A	NO
2022-06-10	F1	1	20	36	WD	M	4	1000	A	NO
2022-06-10	F1	1	20	36	WD	M	5	100	C	YES
2022-06-10	F1	1	20	36	WD	F	6	0	D	YES
2022-06-10	F1	1	20	36	WD	F	7	100	B	NO
2022-06-10	F1	1	20	36	WD	F	8	1000	C	YES
2022-06-10	F1	1	20	36	WD	F	9	10	A	NO
2022-06-10	F1	1	20	36	WD	F	10	W	A	NO
2022-06-10	F1	1	20	36	DBQB	M	11	100	A	NO
2022-06-10	F1	1	20	36	DBQB	M	12	W	A	NO
2022-06-10	F1	1	20	36	DBQB	M	13	10	D	YES
2022-06-10	F1	1	20	36	DBQB	M	14	1000	B	NO
2022-06-10	F1	1	20	36	DBQB	M	15	0	B	NO
2022-06-10	F1	1	20	36	DBQB	F	16	100	B	NO
2022-06-10	F1	1	20	36	DBQB	F	17	10	A	NO
2022-06-10	F1	1	20	36	DBQB	F	18	1000	A	NO
2022-06-10	F1	1	20	36	DBQB	F	19	0	C	YES
2022-06-10	F1	1	20	36	DBQB	F	20	W	A	NO
2022-06-10	F1	1	20	36	UF	M	21	10	D	YES
2022-06-10	F1	1	20	36	UF	M	22	0	D	YES
2022-06-10	F1	1	20	36	UF	M	23	W	A	NO
2022-06-10	F1	1	20	36	UF	M	24	1000	B	NO
2022-06-10	F1	1	20	36	UF	M	25	100	B	NO
2022-06-10	F1	2	20	36	WD	M	1	1000	A	NO
2022-06-10	F1	2	20	36	WD	M	2	10	A	NO
2022-06-10	F1	2	20	36	WD	M	3	0	D	YES
2022-06-10	F1	2	20	36	WD	M	4	W	A	NO
2022-06-10	F1	2	20	36	WD	M	5	100	D	YES
2022-06-10	F1	2	20	36	WD	F	6	10	D	YES
2022-06-10	F1	2	20	36	WD	F	7	0	D	YES
2022-06-10	F1	2	20	36	WD	F	8	100	D	YES
2022-06-10	F1	2	20	36	WD	F	9	W	A	NO
2022-06-10	F1	2	20	36	WD	F	10	1000	A	NO
2022-06-10	F1	2	20	36	DBQB	M	1	10	B	NO
2022-06-10	F1	2	20	36	DBQB	M	2	W	C	YES
2022-06-10	F1	2	20	36	DBQB	M	3	0	D	YES
2022-06-10	F1	2	20	36	DBQB	M	4	1000	C	YES
2022-06-10	F1	2	20	36	DBQB	M	5	100	D	YES
2022-06-10	F1	2	20	36	DBQB	F	6	100	D	YES
2022-06-10	F1	2	20	36	DBQB	F	7	1000	A	NO
2022-06-10	F1	2	20	36	DBQB	F	8	10	B	NO
2022-06-10	F1	2	20	36	DBQB	F	9	W	A	NO
2022-06-10	F1	2	20	36	DBQB	F	10	0	C	YES
2022-06-10	F1	2	20	36	UF	M	1	10	A	NO
2022-06-10	F1	2	20	36	UF	M	2	100	D	YES
2022-06-10	F1	2	20	36	UF	M	3	1000	C	YES
2022-06-10	F1	2	20	36	UF	M	4	W	A	NO
2022-06-10	F1	2	20	36	UF	M	5	0	D	YES
2022-06-10	F1	2	20	36	UF	F	6	10	D	YES
2022-06-10	F1	2	20	36	UF	F	7	100	D	YES
2022-06-10	F1	2	20	36	UF	F	8	0	D	YES
2022-06-10	F1	2	20	36	UF	F	9	1000	A	NO
2022-06-10	F1	2	20	36	UF	F	10	W	A	NO
2022-06-10	F1	2	20	36	WD	M	1	100	A	NO
2022-06-10	F1	2	20	36	WD	M	2	10	D	YES
2022-06-10	F1	2	20	36	WD	M	3	1000	B	NO
2022-06-10	F1	2	20	36	WD	M	4	0	C	YES
2022-06-10	F1	2	20	36	WD	M	5	W	A	NO
2022-06-10	F1	2	20	36	WD	F	6	W	A	NO
2022-06-10	F1	2	20	36	WD	F	7	100	C	YES
2022-06-10	F1	2	20	36	WD	F	8	10	D	YES
2022-06-10	F1	2	20	36	WD	F	9	1000	D	YES
2022-06-10	F1	2	20	36	WD	F	10	0	C	YES
2022-06-10	F1	2	20	36	DBQB	M	11	10	D	YES
2022-06-10	F1	2	20	36	DBQB	M	12	W	A	NO
2022-06-10	F1	2	20	36	DBQB	M	13	100	D	YES
2022-06-10	F1	2	20	36	DBQB	M	14	1000	B	NO
2022-06-10	F1	2	20	36	DBQB	M	15	0	D	YES
2022-06-10	F1	2	20	36	DBQB	F	16	W	A	NO
2022-06-10	F1	2	20	36	DBQB	F	17	100	D	YES
2022-06-10	F1	2	20	36	DBQB	F	18	1000	A	NO
2022-06-10	F1	2	20	36	DBQB	F	19	0	D	YES
2022-06-10	F1	2	20	36	DBQB	F	20	10	C	YES
2022-06-10	F1	2	20	36	UF	M	21	W	A	NO
2022-06-10	F1	2	20	36	UF	M	22	1000	B	NO
2022-06-10	F1	2	20	36	UF	M	23	100	C	YES
2022-06-10	F1	2	20	36	UF	M	24	0	B	NO
2022-06-10	F1	2	20	36	UF	M	25	10	A	NO
2022-06-10	F1	2	20	36	UF	F	26	W	A	NO
2022-06-10	F1	2	20	36	UF	F	27	1000	B	NO
2022-06-10	F1	2	20	36	UF	F	28	10	C	YES
2022-06-10	F1	2	20	36	UF	F	29	100	C	YES
2022-06-10	F1	2	20	36	UF	F	30	0	C	YES
2022-06-07	F1	1	19	39	WD	M	1	W	A	NO
2022-06-07	F1	1	19	39	WD	M	2	0	D	YES
2022-06-07	F1	1	19	39	WD	M	3	10	B	NO
2022-06-07	F1	1	19	39	WD	M	4	100	D	YES
2022-06-07	F1	1	19	39	WD	M	5	1000	A	NO
2022-06-07	F1	1	19	39	WD	F	6	0	C	YES
2022-06-07	F1	1	19	39	WD	F	7	1000	A	NO
2022-06-07	F1	1	19	39	WD	F	8	100	D	YES
2022-06-07	F1	1	19	39	WD	F	9	W	A	NO
2022-06-07	F1	1	19	39	WD	F	10	10	A	NO
2022-06-07	F1	1	19	39	DBQB	M	11	1000	A	NO
2022-06-07	F1	1	19	39	DBQB	M	12	0	A	NO
2022-06-07	F1	1	19	39	DBQB	M	13	100	C	YES
2022-06-07	F1	1	19	39	DBQB	M	14	W	D	YES
2022-06-07	F1	1	19	39	DBQB	M	15	10	C	YES
2022-06-07	F1	1	19	39	DBQB	F	16	W	A	NO
2022-06-07	F1	1	19	39	DBQB	F	17	100	C	YES
2022-06-07	F1	1	19	39	DBQB	F	18	0	A	NO
2022-06-07	F1	1	19	39	DBQB	F	19	10	D	YES
2022-06-07	F1	1	19	39	DBQB	F	20	1000	B	NO
2022-06-07	F1	1	19	39	UF	M	21	100	A	NO
2022-06-07	F1	1	19	39	UF	M	22	1000	A	NO
2022-06-07	F1	1	19	39	UF	M	23	0	D	YES
2022-06-07	F1	1	19	39	UF	M	24	10	D	YES
2022-06-07	F1	1	19	39	UF	M	25	W	A	NO
2022-06-07	F1	1	19	39	UF	F	26	100	A	NO
2022-06-07	F1	1	19	39	UF	F	27	10	C	YES
2022-06-07	F1	1	19	39	UF	F	28	1000	A	NO
2022-06-07	F1	1	19	39	UF	F	29	0	B	NO
2022-06-07	F1	1	19	39	UF	F	30	W	A	NO
2022-06-07	F1	1	19	39	WD	M	1	1000	C	YES
2022-06-07	F1	1	19	39	WD	M	2	100	C	YES
2022-06-07	F1	1	19	39	WD	M	3	W	A	NO
2022-06-07	F1	1	19	39	WD	M	4	10	B	NO
2022-06-07	F1	1	19	39	WD	M	5	0	A	NO
2022-06-07	F1	1	19	39	WD	F	6	1000	A	NO
2022-06-07	F1	1	19	39	WD	F	7	100	C	YES
2022-06-07	F1	1	19	39	WD	F	8	W	A	NO
2022-06-07	F1	1	19	39	WD	F	9	10	C	YES
2022-06-07	F1	1	19	39	WD	F	10	0	D	YES
2022-06-07	F1	1	19	39	DBQB	M	11	0	C	YES
2022-06-07	F1	1	19	39	DBQB	M	12	10	C	YES
2022-06-07	F1	1	19	39	DBQB	M	13	100	D	YES
2022-06-07	F1	1	19	39	DBQB	M	14	1000	C	YES
2022-06-07	F1	1	19	39	DBQB	M	15	W	C	YES
2022-06-07	F1	1	19	39	DBQB	F	16	0	C	YES
2022-06-07	F1	1	19	39	DBQB	F	17	W	D	YES
2022-06-07	F1	1	19	39	DBQB	F	18	10	C	YES
2022-06-07	F1	1	19	39	DBQB	F	19	1000	D	YES
2022-06-07	F1	1	19	39	DBQB	F	20	100	D	YES
2022-06-07	F1	1	19	39	UF	M	21	10	C	YES
2022-06-07	F1	1	19	39	UF	M	22	W	A	NO
2022-06-07	F1	1	19	39	UF	M	23	0	C	YES
2022-06-07	F1	1	19	39	UF	M	24	1000	A	NO
2022-06-07	F1	1	19	39	UF	M	25	100	B	NO
2022-06-07	F1	1	19	39	UF	F	26	10	C	YES
2022-06-07	F1	1	19	39	UF	F	27	W	B	NO
2022-06-07	F1	1	19	39	UF	F	28	0	D	YES
2022-06-07	F1	1	19	39	UF	F	29	100	B	NO
2022-06-07	F1	1	19	39	UF	F	30	1000	A	NO
2022-06-07	F1	1	19	40	WD	M	1	10	C	YES
2022-06-07	F1	1	19	40	WD	M	2	1000	A	NO
2022-06-07	F1	1	19	40	WD	M	3	100	B	NO
2022-06-07	F1	1	19	40	WD	M	4	0	D	YES
2022-06-07	F1	1	19	40	WD	M	5	W	D	YES
2022-06-07	F1	1	19	40	WD	F	6	10	C	YES
2022-06-07	F1	1	19	40	WD	F	7	1000	B	NO
2022-06-07	F1	1	19	40	WD	F	8	100	C	YES
2022-06-07	F1	1	19	40	WD	F	9	0	A	NO
2022-06-07	F1	1	19	40	WD	F	10	W	A	NO
2022-06-07	F1	1	19	40	DBQB	M	11	100	C	YES
2022-06-07	F1	1	19	40	DBQB	M	12	0	C	YES
2022-06-07	F1	1	19	40	DBQB	M	13	10	C	YES
2022-06-07	F1	1	19	40	DBQB	M	14	1000	C	YES
2022-06-07	F1	1	19	40	DBQB	M	15	W	D	YES
2022-06-07	F1	1	19	40	DBQB	F	16	100	C	YES
2022-06-07	F1	1	19	40	DBQB	F	17	0	D	YES
2022-06-07	F1	1	19	40	DBQB	F	18	W	A	NO
2022-06-07	F1	1	19	40	DBQB	F	19	1000	A	NO
2022-06-07	F1	1	19	40	DBQB	F	20	10	D	YES
2022-06-07	F1	1	19	40	UF	M	21	0	C	YES
2022-06-07	F1	1	19	40	UF	M	22	100	D	YES
2022-06-07	F1	1	19	40	UF	M	23	W	A	NO
2022-06-07	F1	1	19	40	UF	M	24	1000	A	NO
2022-06-07	F1	1	19	40	UF	M	25	10	D	YES
2022-06-07	F1	1	19	40	UF	F	26	0	D	YES
2022-06-07	F1	1	19	40	UF	F	27	W	A	NO
2022-06-07	F1	1	19	40	UF	F	28	1000	A	NO
2022-06-07	F1	1	19	40	UF	F	29	100	D	YES
2022-06-07	F1	1	19	40	UF	F	30	10	C	YES
2022-06-07	F1	1	19	40	WD	M	1	1000	C	YES
2022-06-07	F1	1	19	40	WD	M	2	0	C	YES
2022-06-07	F1	1	19	40	WD	M	3	W	A	NO
2022-06-07	F1	1	19	40	WD	M	4	10	A	NO
2022-06-07	F1	1	19	40	WD	M	5	100	B	NO
2022-06-07	F1	1	19	40	WD	F	6	1000	C	YES
2022-06-07	F1	1	19	40	WD	F	7	100	A	NO
2022-06-07	F1	1	19	40	WD	F	8	W	C	YES
2022-06-07	F1	1	19	40	WD	F	9	0	D	YES
2022-06-07	F1	1	19	40	WD	F	10	10	A	NO
2022-06-07	F1	1	19	40	DBQB	M	11	100	D	YES
2022-06-07	F1	1	19	40	DBQB	M	12	1000	C	YES
2022-06-07	F1	1	19	40	DBQB	M	13	W	A	NO
2022-06-07	F1	1	19	40	DBQB	M	14	0	D	YES
2022-06-07	F1	1	19	40	DBQB	M	15	10	C	YES
2022-06-07	F1	1	19	40	DBQB	F	16	100	C	YES
2022-06-07	F1	1	19	40	DBQB	F	17	1000	A	NO
2022-06-07	F1	1	19	40	DBQB	F	18	W	B	NO
2022-06-07	F1	1	19	40	DBQB	F	19	10	C	YES
2022-06-07	F1	1	19	40	DBQB	F	20	0	C	YES
2022-06-07	F1	1	19	40	UF	M	21	100	C	YES
2022-06-07	F1	1	19	40	UF	M	22	W	A	NO
2022-06-07	F1	1	19	40	UF	M	23	0	C	YES
2022-06-07	F1	1	19	40	UF	M	24	10	C	YES
2022-06-07	F1	1	19	40	UF	M	25	1000	B	NO
2022-06-07	F1	1	19	40	UF	F	26	100	A	NO
2022-06-07	F1	1	19	40	UF	F	27	W	A	NO
2022-06-07	F1	1	19	40	UF	F	28	1000	B	NO
2022-06-07	F1	1	19	40	UF	F	29	10	D	YES
2022-06-07	F1	1	19	40	UF	F	30	0	C	YES
2022-06-07	F1	1	19	39	WD	M	1	100	C	YES
2022-06-07	F1	1	19	39	WD	M	2	10	D	YES
2022-06-07	F1	1	19	39	WD	M	3	0	C	YES
2022-06-07	F1	1	19	39	WD	M	4	1000	B	NO
2022-06-07	F1	1	19	39	WD	M	5	W	A	NO
2022-06-07	F1	1	19	39	WD	F	6	0	D	YES
2022-06-07	F1	1	19	39	WD	F	7	1000	C	YES
2022-06-07	F1	1	19	39	WD	F	8	100	D	YES
2022-06-07	F1	1	19	39	WD	F	9	W	A	NO
2022-06-07	F1	1	19	39	WD	F	10	10	A	NO
2022-06-07	F1	1	19	39	DBQB	M	11	0	C	YES
2022-06-07	F1	1	19	39	DBQB	M	12	100	C	YES
2022-06-07	F1	1	19	39	DBQB	M	13	1000	C	YES
2022-06-07	F1	1	19	39	DBQB	M	14	10	D	YES
2022-06-07	F1	1	19	39	DBQB	M	15	W	C	YES
2022-06-07	F1	1	19	39	DBQB	F	16	0	C	YES
2022-06-07	F1	1	19	39	DBQB	F	17	100	B	NO
2022-06-07	F1	1	19	39	DBQB	F	18	W	A	NO
2022-06-07	F1	1	19	39	DBQB	F	19	10	C	YES
2022-06-07	F1	1	19	39	DBQB	F	20	1000	A	NO
2022-06-07	F1	1	19	39	UF	M	21	W	C	YES
2022-06-07	F1	1	19	39	UF	M	22	100	C	YES
2022-06-07	F1	1	19	39	UF	M	23	10	D	YES
2022-06-07	F1	1	19	39	UF	M	24	1000	A	NO
2022-06-07	F1	1	19	39	UF	M	25	0	C	YES
2022-06-07	F1	1	19	39	UF	F	26	W	A	NO
2022-06-07	F1	1	19	39	UF	F	27	0	D	YES
2022-06-07	F1	1	19	39	UF	F	28	100	B	NO
2022-06-07	F1	1	19	39	UF	F	29	10	D	YES
2022-06-07	F1	1	19	39	UF	F	30	1000	A	NO
2022-06-07	F1	1	19	39	WD	M	1	1000	B	NO
2022-06-07	F1	1	19	39	WD	M	2	100	B	NO
2022-06-07	F1	1	19	39	WD	M	3	10	C	YES
2022-06-07	F1	1	19	39	WD	M	4	0	C	YES
2022-06-07	F1	1	19	39	WD	M	5	W	A	NO
2022-06-07	F1	1	19	39	WD	F	6	100	D	YES
2022-06-07	F1	1	19	39	WD	F	7	0	D	YES
2022-06-07	F1	1	19	39	WD	F	8	10	D	YES
2022-06-07	F1	1	19	39	WD	F	9	W	A	NO
2022-06-07	F1	1	19	39	WD	F	10	1000	A	NO
2022-06-07	F1	1	19	39	DBQB	M	11	0	C	YES
2022-06-07	F1	1	19	39	DBQB	M	12	W	A	NO
2022-06-07	F1	1	19	39	DBQB	M	13	100	D	YES
2022-06-07	F1	1	19	39	DBQB	M	14	10	C	YES
2022-06-07	F1	1	19	39	DBQB	M	15	1000	B	NO
2022-06-07	F1	1	19	39	DBQB	F	16	0	D	YES
2022-06-07	F1	1	19	39	DBQB	F	17	W	A	NO
2022-06-07	F1	1	19	39	DBQB	F	18	1000	A	NO
2022-06-07	F1	1	19	39	DBQB	F	19	100	C	YES
2022-06-07	F1	1	19	39	DBQB	F	20	10	B	NO
2022-06-07	F1	1	19	39	UF	M	21	W	A	NO
2022-06-07	F1	1	19	39	UF	M	22	100	A	NO
2022-06-07	F1	1	19	39	UF	M	23	0	D	YES
2022-06-07	F1	1	19	39	UF	M	24	1000	B	NO
2022-06-07	F1	1	19	39	UF	M	25	10	A	NO
2022-06-07	F1	1	19	39	UF	F	26	0	A	NO
2022-06-07	F1	1	19	39	UF	F	27	1000	C	YES
2022-06-07	F1	1	19	39	UF	F	28	100	A	NO
2022-06-07	F1	1	19	39	UF	F	29	10	B	NO
2022-06-07	F1	1	19	39	UF	F	30	W	C	YES
2022-06-06	F1	1	20	41	WD	M	1	W	A	NO
2022-06-06	F1	1	20	41	WD	M	2	10	D	YES
2022-06-06	F1	1	20	41	WD	M	3	1000	A	NO
2022-06-06	F1	1	20	41	WD	M	4	100	A	NO
2022-06-06	F1	1	20	41	WD	M	5	0	B	NO
2022-06-06	F1	1	20	41	WD	F	6	10	A	NO
2022-06-06	F1	1	20	41	WD	F	7	W	A	NO
2022-06-06	F1	1	20	41	WD	F	8	1000	A	NO
2022-06-06	F1	1	20	41	WD	F	9	100	C	YES
2022-06-06	F1	1	20	41	WD	F	10	0	D	YES
2022-06-06	F1	1	20	41	UF	M	11	W	A	NO
2022-06-06	F1	1	20	41	UF	M	12	0	D	YES
2022-06-06	F1	1	20	41	UF	M	13	100	B	NO
2022-06-06	F1	1	20	41	UF	M	14	1000	B	NO
2022-06-06	F1	1	20	41	UF	M	15	10	B	NO
2022-06-06	F1	1	20	41	UF	F	16	W	A	NO
2022-06-06	F1	1	20	41	UF	F	17	10	A	NO
2022-06-06	F1	1	20	41	UF	F	18	0	C	YES
2022-06-06	F1	1	20	41	UF	F	19	1000	A	NO
2022-06-06	F1	1	20	41	UF	F	20	100	D	YES
2022-06-06	F1	1	20	41	DBQB	M	21	10	A	NO
2022-06-06	F1	1	20	41	DBQB	M	22	100	D	YES
2022-06-06	F1	1	20	41	DBQB	M	23	W	A	NO
2022-06-06	F1	1	20	41	DBQB	M	24	1000	B	NO
2022-06-06	F1	1	20	41	DBQB	M	25	0	D	YES
2022-06-06	F1	1	20	41	DBQB	F	26	10	C	YES
2022-06-06	F1	1	20	41	DBQB	F	27	100	A	NO
2022-06-06	F1	1	20	41	DBQB	F	28	1000	A	NO
2022-06-06	F1	1	20	41	DBQB	F	29	W	A	NO
2022-06-06	F1	1	20	41	DBQB	F	30	0	D	YES
2022-06-06	F1	1	20	41	WD	M	1	100	A	NO
2022-06-06	F1	1	20	41	WD	M	2	0	D	YES
2022-06-06	F1	1	20	41	WD	M	3	W	A	NO
2022-06-06	F1	1	20	41	WD	M	4	1000	B	NO
2022-06-06	F1	1	20	41	WD	M	5	10	D	YES
2022-06-06	F1	1	20	41	WD	F	6	0	D	YES
2022-06-06	F1	1	20	41	WD	F	7	10	D	YES
2022-06-06	F1	1	20	41	WD	F	8	100	D	YES
2022-06-06	F1	1	20	41	WD	F	9	1000	A	NO
2022-06-06	F1	1	20	41	WD	F	10	W	A	NO
2022-06-06	F1	1	20	41	UF	M	11	0	B	NO
2022-06-06	F1	1	20	41	UF	M	12	W	A	NO
2022-06-06	F1	1	20	41	UF	M	13	10	D	YES
2022-06-06	F1	1	20	41	UF	M	14	1000	A	NO
2022-06-06	F1	1	20	41	UF	M	15	100	B	NO
2022-06-06	F1	1	20	41	UF	F	16	100	D	YES
2022-06-06	F1	1	20	41	UF	F	17	1000	B	NO
2022-06-06	F1	1	20	41	UF	F	18	10	D	YES
2022-06-06	F1	1	20	41	UF	F	19	W	A	NO
2022-06-06	F1	1	20	41	UF	F	20	0	B	NO
2022-06-06	F1	1	20	41	DBQB	M	21	W	D	YES
2022-06-06	F1	1	20	41	DBQB	M	22	0	D	YES
2022-06-06	F1	1	20	41	DBQB	M	23	1000	A	NO
2022-06-06	F1	1	20	41	DBQB	M	24	100	C	YES
2022-06-06	F1	1	20	41	DBQB	M	25	10	C	YES
2022-06-06	F1	1	20	41	DBQB	F	26	1000	A	NO
2022-06-06	F1	1	20	41	DBQB	F	27	100	D	YES
2022-06-06	F1	1	20	41	DBQB	F	28	10	A	NO
2022-06-06	F1	1	20	41	DBQB	F	29	0	D	YES
2022-06-06	F1	1	20	41	DBQB	F	30	W	A	NO
2022-06-06	F1	1	20	41	WD	M	1	1000	A	NO
2022-06-06	F1	1	20	41	WD	M	2	10	A	NO
2022-06-06	F1	1	20	41	WD	M	3	100	B	NO
2022-06-06	F1	1	20	41	WD	M	4	0	D	YES
2022-06-06	F1	1	20	41	WD	M	5	W	A	NO
2022-06-06	F1	1	20	41	WD	F	6	1000	C	YES
2022-06-06	F1	1	20	41	WD	F	7	100	C	YES
2022-06-06	F1	1	20	41	WD	F	8	10	D	YES
2022-06-06	F1	1	20	41	WD	F	9	0	D	YES
2022-06-06	F1	1	20	41	WD	F	10	W	A	NO
2022-06-06	F1	1	20	41	UF	M	11	100	A	NO
2022-06-06	F1	1	20	41	UF	M	12	1000	A	NO
2022-06-06	F1	1	20	41	UF	M	13	10	C	YES
2022-06-06	F1	1	20	41	UF	M	14	0	D	YES
2022-06-06	F1	1	20	41	UF	M	15	W	A	NO
2022-06-06	F1	1	20	41	UF	F	16	10	D	YES
2022-06-06	F1	1	20	41	UF	F	17	100	A	NO
2022-06-06	F1	1	20	41	UF	F	18	0	D	YES
2022-06-06	F1	1	20	41	UF	F	19	1000	A	NO
2022-06-06	F1	1	20	41	UF	F	20	W	A	NO
2022-06-06	F1	1	20	41	DBQB	M	21	10	D	YES
2022-06-06	F1	1	20	41	DBQB	M	22	100	A	NO
2022-06-06	F1	1	20	41	DBQB	M	23	1000	A	NO
2022-06-06	F1	1	20	41	DBQB	M	24	0	C	YES
2022-06-06	F1	1	20	41	DBQB	M	25	W	B	NO
2022-06-06	F1	1	20	41	DBQB	F	26	10	B	NO
2022-06-06	F1	1	20	41	DBQB	F	27	100	D	YES
2022-06-06	F1	1	20	41	DBQB	F	28	1000	A	NO
2022-06-06	F1	1	20	41	DBQB	F	29	W	A	NO
2022-06-06	F1	1	20	41	DBQB	F	30	0	D	YES
2022-06-06	F1	1	20	41	UF	F	1	10	A	NO
2022-06-06	F1	1	20	41	UF	F	2	100	D	YES
2022-06-06	F1	1	20	41	UF	F	3	W	A	NO
2022-06-06	F1	1	20	41	UF	F	4	0	D	YES
2022-06-06	F1	1	20	41	UF	F	5	1000	A	NO
2022-06-06	F1	1	20	41	DBQB	F	6	10	D	YES
2022-06-06	F1	1	20	41	DBQB	F	7	100	D	YES
2022-06-06	F1	1	20	41	DBQB	F	8	W	A	NO
2022-06-06	F1	1	20	41	DBQB	F	9	0	A	NO
2022-06-06	F1	1	20	41	DBQB	F	10	1000	D	YES
2022-06-06	F1	1	20	41	WD	F	11	0	B	NO
2022-06-06	F1	1	20	41	WD	F	12	1000	A	NO
2022-06-06	F1	1	20	41	WD	F	13	10	D	YES
2022-06-06	F1	1	20	41	WD	F	14	100	A	NO
2022-06-06	F1	1	20	41	WD	F	15	W	B	NO
2022-06-07	F1	1	19	30	WD	M	1	100	C	YES
2022-06-07	F1	1	19	30	WD	M	2	10	C	YES
2022-06-07	F1	1	19	30	WD	M	3	0	D	YES
2022-06-07	F1	1	19	30	WD	M	4	1000	D	YES
2022-06-07	F1	1	19	30	WD	M	5	W	A	NO
2022-06-07	F1	1	19	30	UF	M	6	0	D	YES
2022-06-07	F1	1	19	30	UF	M	7	1000	A	NO
2022-06-07	F1	1	19	30	UF	M	8	100	B	NO
2022-06-07	F1	1	19	30	UF	M	9	W	A	NO
2022-06-07	F1	1	19	30	UF	M	10	10	C	YES
2022-06-07	F1	1	19	30	DBQB	M	11	0	C	YES
2022-06-07	F1	1	19	30	DBQB	M	12	100	D	YES
2022-06-07	F1	1	19	30	DBQB	M	13	1000	B	NO
2022-06-07	F1	1	19	30	DBQB	M	14	10	D	YES
2022-06-07	F1	1	19	30	DBQB	M	15	W	C	YES
2022-07-06	F2	0	24	38	UF	F	1	W	A	NO
2022-07-06	F2	0	24	38	UF	F	2	1000	C	YES
2022-07-06	F2	0	24	38	UF	F	3	100	D	YES
2022-07-06	F2	0	24	38	UF	F	4	0	C	YES
2022-07-06	F2	0	24	38	UF	F	5	10	D	YES
2022-07-06	F2	0	24	38	UF	M	6	W	A	NO
2022-07-06	F2	0	24	38	UF	M	7	1000	A	NO
2022-07-06	F2	0	24	38	UF	M	8	0	D	YES
2022-07-06	F2	0	24	38	UF	M	9	100	A	NO
2022-07-06	F2	0	24	38	UF	M	10	10	C	YES
2022-07-06	F2	0	24	38	DBQB	F	11	10	D	YES
2022-07-06	F2	0	24	38	DBQB	F	12	1000	B	NO
2022-07-06	F2	0	24	38	DBQB	F	13	0	A	NO
2022-07-06	F2	0	24	38	DBQB	F	14	100	D	YES
2022-07-06	F2	0	24	38	DBQB	F	15	W	A	NO
2022-07-06	F2	0	24	38	DBQB	M	16	100	A	NO
2022-07-06	F2	0	24	38	DBQB	M	17	1000	A	NO
2022-07-06	F2	0	24	38	DBQB	M	18	W	A	NO
2022-07-06	F2	0	24	38	DBQB	M	19	10	C	YES
2022-07-06	F2	0	24	38	DBQB	M	20	0	C	YES
2022-07-06	F2	0	24	38	WD	F	21	W	A	NO
2022-07-06	F2	0	24	38	WD	F	22	1000	A	NO
2022-07-06	F2	0	24	38	WD	F	23	0	D	YES
2022-07-06	F2	0	24	38	WD	F	24	10	D	YES
2022-07-06	F2	0	24	38	WD	F	25	100	D	YES
2022-07-06	F2	0	24	38	WD	M	26	1000	A	NO
2022-07-06	F2	0	24	38	WD	M	27	W	A	NO
2022-07-06	F2	0	24	38	WD	M	28	10	D	YES
2022-07-06	F2	0	24	38	WD	M	29	0	C	YES
2022-07-06	F2	0	24	38	WD	M	30	100	A	NO
2022-07-06	F2	0	24	38	UF	F	1	1000	A	NO
2022-07-06	F2	0	24	38	UF	F	2	10	A	NO
2022-07-06	F2	0	24	38	UF	F	3	W	A	NO
2022-07-06	F2	0	24	38	UF	F	4	0	D	YES
2022-07-06	F2	0	24	38	UF	F	5	100	A	NO
2022-07-06	F2	0	24	38	UF	M	6	1000	C	YES
2022-07-06	F2	0	24	38	UF	M	7	10	D	YES
2022-07-06	F2	0	24	38	UF	M	8	100	C	YES
2022-07-06	F2	0	24	38	UF	M	9	0	C	YES
2022-07-06	F2	0	24	38	UF	M	10	W	A	NO
2022-07-06	F2	0	24	38	WD	F	11	W	A	NO
2022-07-06	F2	0	24	38	WD	F	12	100	A	NO
2022-07-06	F2	0	24	38	WD	F	13	0	D	YES
2022-07-06	F2	0	24	38	WD	F	14	1000	A	NO
2022-07-06	F2	0	24	38	WD	F	15	10	D	YES
2022-07-06	F2	0	24	38	WD	M	16	1000	A	NO
2022-07-06	F2	0	24	38	WD	M	17	W	C	YES
2022-07-06	F2	0	24	38	WD	M	18	10	C	YES
2022-07-06	F2	0	24	38	WD	M	19	100	C	YES
2022-07-06	F2	0	24	38	WD	M	20	0	C	YES
2022-07-06	F2	0	24	38	DBQB	M	26	0	D	YES
2022-07-06	F2	0	24	38	DBQB	M	27	W	A	NO
2022-07-06	F2	0	24	38	DBQB	M	28	100	B	NO
2022-07-06	F2	0	24	38	DBQB	M	29	10	C	YES
2022-07-06	F2	0	24	38	DBQB	M	30	1000	C	YES
2022-07-06	F2	0	24	38	DBQB	F	1	100	B	NO
2022-07-06	F2	0	24	38	DBQB	F	2	10	A	NO
2022-07-06	F2	0	24	38	DBQB	F	3	W	A	NO
2022-07-06	F2	0	24	38	DBQB	F	4	1000	A	NO
2022-07-06	F2	0	24	38	DBQB	F	5	0	C	YES
2022-07-06	F2	0	24	38	DBQB	M	6	100	D	YES
2022-07-06	F2	0	24	38	DBQB	M	7	10	A	NO
2022-07-06	F2	0	24	38	DBQB	M	8	1000	A	NO
2022-07-06	F2	0	24	38	DBQB	M	9	W	A	NO
2022-07-06	F2	0	24	38	DBQB	M	10	0	C	YES
2022-07-06	F2	0	24	38	WD	F	11	0	D	YES
2022-07-06	F2	0	24	38	WD	F	12	10	D	YES
2022-07-06	F2	0	24	38	WD	F	13	100	A	NO
2022-07-06	F2	0	24	38	WD	F	14	1000	A	NO
2022-07-06	F2	0	24	38	WD	F	15	W	A	NO
2022-07-06	F2	0	24	38	WD	M	16	0	D	YES
2022-07-06	F2	0	24	38	WD	M	17	1000	A	NO
2022-07-06	F2	0	24	38	WD	M	18	W	C	YES
2022-07-06	F2	0	24	38	WD	M	19	100	B	NO
2022-07-06	F2	0	24	38	WD	M	20	10	D	YES
2022-07-06	F2	0	24	38	UF	F	21	1000	D	YES
2022-07-06	F2	0	24	38	UF	F	22	W	A	NO
2022-07-06	F2	0	24	38	UF	F	23	0	D	YES
2022-07-06	F2	0	24	38	UF	F	24	100	D	YES
2022-07-06	F2	0	24	38	UF	F	25	10	D	YES
2022-07-06	F2	0	24	38	UF	M	26	0	D	YES
2022-07-06	F2	0	24	38	UF	M	27	1000	A	NO
2022-07-06	F2	0	24	38	UF	M	28	10	B	NO
2022-07-06	F2	0	24	38	UF	M	29	W	A	NO
2022-07-06	F2	0	24	38	UF	M	30	100	D	YES
2022-07-06	F2	0	24	38	WD	F	1	W	A	NO
2022-07-06	F2	0	24	38	WD	F	2	0	D	YES
2022-07-06	F2	0	24	38	WD	F	3	100	B	NO
2022-07-06	F2	0	24	38	WD	F	4	1000	A	NO
2022-07-06	F2	0	24	38	WD	F	5	10	D	YES
2022-07-06	F2	0	24	38	WD	M	6	100	C	YES
2022-07-06	F2	0	24	38	WD	M	7	10	D	YES
2022-07-06	F2	0	24	38	WD	M	8	1000	C	YES
2022-07-06	F2	0	24	38	WD	M	9	0	C	YES
2022-07-06	F2	0	24	38	WD	M	10	W	D	YES
2022-07-06	F2	0	24	38	UF	F	11	10	C	YES
2022-07-06	F2	0	24	38	UF	F	12	1000	A	NO
2022-07-06	F2	0	24	38	UF	F	13	100	C	YES
2022-07-06	F2	0	24	38	UF	F	14	0	C	YES
2022-07-06	F2	0	24	38	UF	F	15	W	A	NO
2022-07-06	F2	0	24	38	UF	M	16	W	D	YES
2022-07-06	F2	0	24	38	UF	M	17	100	C	YES
2022-07-06	F2	0	24	38	UF	M	18	1000	D	YES
2022-07-06	F2	0	24	38	UF	M	19	0	D	YES
2022-07-06	F2	0	24	38	UF	M	20	10	D	YES
2022-07-06	F2	0	24	38	DBQB	F	21	100	C	YES
2022-07-06	F2	0	24	38	DBQB	F	22	10	A	NO
2022-07-06	F2	0	24	38	DBQB	F	23	W	A	NO
2022-07-06	F2	0	24	38	DBQB	F	24	1000	A	NO
2022-07-06	F2	0	24	38	DBQB	F	25	0	A	NO
2022-07-06	F2	0	24	38	DBQB	M	26	100	D	YES
2022-07-06	F2	0	24	38	DBQB	M	27	0	D	YES
2022-07-06	F2	0	24	38	DBQB	M	28	1000	D	YES
2022-07-06	F2	0	24	38	DBQB	M	29	W	D	YES
2022-07-06	F2	0	24	38	DBQB	M	30	10	C	YES
2022-07-06	F2	0	24	38	WD	M	6	0	D	YES
2022-07-06	F2	0	24	38	WD	M	7	100	D	YES
2022-07-06	F2	0	24	38	WD	M	8	1000	D	YES
2022-07-06	F2	0	24	38	WD	M	9	10	D	YES
2022-07-06	F2	0	24	38	WD	M	10	W	D	YES
2022-07-06	F2	0	24	38	UF	F	11	100	A	NO
2022-07-06	F2	0	24	38	UF	F	12	0	D	YES
2022-07-06	F2	0	24	38	UF	F	13	W	A	NO
2022-07-06	F2	0	24	38	UF	F	14	1000	C	YES
2022-07-06	F2	0	24	38	UF	F	15	10	D	YES
2022-07-06	F2	0	24	38	UF	M	16	100	C	YES
2022-07-06	F2	0	24	38	UF	M	17	0	D	YES
2022-07-06	F2	0	24	38	UF	M	18	10	D	YES
2022-07-06	F2	0	24	38	UF	M	19	1000	D	YES
2022-07-06	F2	0	24	38	UF	M	20	W	A	NO
2022-07-06	F2	0	24	38	DBQB	F	21	W	D	YES
2022-07-06	F2	0	24	38	DBQB	F	22	0	D	YES
2022-07-06	F2	0	24	38	DBQB	F	23	10	C	YES
2022-07-06	F2	0	24	38	DBQB	F	24	1000	A	NO
2022-07-06	F2	0	24	38	DBQB	F	25	100	D	YES
2022-07-06	F2	0	24	38	DBQB	M	26	10	C	YES
2022-07-06	F2	0	24	38	DBQB	M	27	W	A	NO
2022-07-06	F2	0	24	38	DBQB	M	28	100	D	YES
2022-07-06	F2	0	24	38	DBQB	M	29	0	C	YES
2022-07-06	F2	0	24	38	DBQB	M	30	1000	C	YES
2022-07-06	F2	0	24	38	DBQB	F	1	W	A	NO
2022-07-06	F2	0	24	38	DBQB	F	2	100	B	NO
2022-07-06	F2	0	24	38	DBQB	F	3	1000	C	YES
2022-07-06	F2	0	24	38	DBQB	F	4	10	D	YES
2022-07-06	F2	0	24	38	DBQB	F	5	0	D	YES
2022-07-06	F2	0	24	38	DBQB	M	6	W	B	NO
2022-07-06	F2	0	24	38	DBQB	M	7	1000	A	NO
2022-07-06	F2	0	24	38	DBQB	M	8	10	A	NO
2022-07-06	F2	0	24	38	DBQB	M	9	100	C	YES
2022-07-06	F2	0	24	38	DBQB	M	10	0	C	YES
2022-07-06	F2	0	24	38	UF	F	11	W	A	NO
2022-07-06	F2	0	24	38	UF	F	12	1000	A	NO
2022-07-06	F2	0	24	38	UF	F	13	10	D	YES
2022-07-06	F2	0	24	38	UF	F	14	0	D	YES
2022-07-06	F2	0	24	38	UF	F	15	100	D	YES
2022-07-06	F2	0	24	38	UF	M	16	1000	D	YES
2022-07-06	F2	0	24	38	UF	M	17	0	D	YES
2022-07-06	F2	0	24	38	UF	M	18	W	C	YES
2022-07-06	F2	0	24	38	UF	M	19	100	D	YES
2022-07-06	F2	0	24	38	UF	M	20	10	C	YES
2022-07-06	F2	0	24	38	WD	F	21	0	C	YES
2022-07-06	F2	0	24	38	WD	F	22	W	A	NO
2022-07-06	F2	0	24	38	WD	F	23	100	B	NO
2022-07-06	F2	0	24	38	WD	F	24	1000	A	NO
2022-07-06	F2	0	24	38	WD	F	25	10	A	NO
2022-07-06	F2	0	24	38	WD	M	26	10	D	YES
2022-07-06	F2	0	24	38	WD	M	27	1000	A	NO
2022-07-06	F2	0	24	38	WD	M	28	0	D	YES
2022-07-06	F2	0	24	38	WD	M	29	100	A	NO
2022-07-06	F2	0	24	38	WD	M	30	W	A	NO
2022-07-07	F2	0	23	38	DBQB	F	1	0	D	YES
2022-07-07	F2	0	23	38	DBQB	F	2	10	B	NO
2022-07-07	F2	0	23	38	DBQB	F	3	W	A	NO
2022-07-07	F2	0	23	38	DBQB	F	4	100	D	YES
2022-07-07	F2	0	23	38	DBQB	F	5	1000	B	NO
2022-07-07	F2	0	23	38	DBQB	M	6	10	C	YES
2022-07-07	F2	0	23	38	DBQB	M	7	W	A	NO
2022-07-07	F2	0	23	38	DBQB	M	8	100	C	YES
2022-07-07	F2	0	23	38	DBQB	M	9	1000	B	NO
2022-07-07	F2	0	23	38	DBQB	M	10	0	D	YES
2022-07-07	F2	0	23	38	UF	F	11	0	D	YES
2022-07-07	F2	0	23	38	UF	F	12	W	B	NO
2022-07-07	F2	0	23	38	UF	F	13	10	A	NO
2022-07-07	F2	0	23	38	UF	F	14	100	D	YES
2022-07-07	F2	0	23	38	UF	F	15	1000	A	NO
2022-07-07	F2	0	23	38	UF	M	16	W	A	NO
2022-07-07	F2	0	23	38	UF	M	17	1000	B	NO
2022-07-07	F2	0	23	38	UF	M	18	0	D	YES
2022-07-07	F2	0	23	38	UF	M	19	10	B	NO
2022-07-07	F2	0	23	38	UF	M	20	100	A	NO
2022-07-07	F2	0	23	38	WD	F	21	10	D	YES
2022-07-07	F2	0	23	38	WD	F	22	1000	B	NO
2022-07-07	F2	0	23	38	WD	F	23	W	D	YES
2022-07-07	F2	0	23	38	WD	F	24	100	D	YES
2022-07-07	F2	0	23	38	WD	F	25	0	D	YES
2022-07-07	F2	0	23	38	WD	M	26	0	D	YES
2022-07-07	F2	0	23	38	WD	M	27	100	D	YES
2022-07-07	F2	0	23	38	WD	M	28	1000	B	NO
2022-07-07	F2	0	23	38	WD	M	29	10	D	YES
2022-07-07	F2	0	23	38	WD	M	30	W	B	NO
2022-07-07	F2	0	23	38	DBQB	F	1	W	A	NO
2022-07-07	F2	0	23	38	DBQB	F	2	10	C	YES
2022-07-07	F2	0	23	38	DBQB	F	3	1000	D	YES
2022-07-07	F2	0	23	38	DBQB	F	4	0	D	YES
2022-07-07	F2	0	23	38	DBQB	F	5	100	D	YES
2022-07-07	F2	0	23	38	DBQB	M	6	0	C	YES
2022-07-07	F2	0	23	38	DBQB	M	7	10	D	YES
2022-07-07	F2	0	23	38	DBQB	M	8	100	C	YES
2022-07-07	F2	0	23	38	DBQB	M	9	1000	C	YES
2022-07-07	F2	0	23	38	DBQB	M	10	W	B	NO
2022-07-07	F2	0	23	38	WD	F	11	1000	C	YES
2022-07-07	F2	0	23	38	WD	F	12	0	B	NO
2022-07-07	F2	0	23	38	WD	F	13	10	D	YES
2022-07-07	F2	0	23	38	WD	F	14	100	C	YES
2022-07-07	F2	0	23	38	WD	F	15	W	D	YES
2022-07-07	F2	0	23	38	WD	M	16	1000	A	NO
2022-07-07	F2	0	23	38	WD	M	17	100	D	YES
2022-07-07	F2	0	23	38	WD	M	18	10	D	YES
2022-07-07	F2	0	23	38	WD	M	19	W	B	NO
2022-07-07	F2	0	23	38	WD	M	20	0	D	YES
2022-07-07	F2	0	23	38	UF	F	21	10	C	YES
2022-07-07	F2	0	23	38	UF	F	22	100	C	YES
2022-07-07	F2	0	23	38	UF	F	23	0	B	NO
2022-07-07	F2	0	23	38	UF	F	24	1000	A	NO
2022-07-07	F2	0	23	38	UF	F	25	W	A	NO
2022-07-07	F2	0	23	38	UF	M	26	W	B	NO
2022-07-07	F2	0	23	38	UF	M	27	100	D	YES
2022-07-07	F2	0	23	38	UF	M	28	0	C	YES
2022-07-07	F2	0	23	38	UF	M	29	1000	A	NO
2022-07-07	F2	0	23	38	UF	M	30	10	C	YES
2022-07-07	F2	0	23	38	WD	F	1	W	C	YES
2022-07-07	F2	0	23	38	WD	F	2	0	C	YES
2022-07-07	F2	0	23	38	WD	F	3	100	D	YES
2022-07-07	F2	0	23	38	WD	F	4	1000	C	YES
2022-07-07	F2	0	23	38	WD	F	5	10	D	YES
2022-07-07	F2	0	23	38	WD	M	6	100	D	YES
2022-07-07	F2	0	23	38	WD	M	7	0	C	YES
2022-07-07	F2	0	23	38	WD	M	8	10	C	YES
2022-07-07	F2	0	23	38	WD	M	9	1000	C	YES
2022-07-07	F2	0	23	38	WD	M	10	W	A	NO
2022-07-07	F2	0	23	38	DBQB	F	11	100	D	YES
2022-07-07	F2	0	23	38	DBQB	F	12	W	B	NO
2022-07-07	F2	0	23	38	DBQB	F	13	0	C	YES
2022-07-07	F2	0	23	38	DBQB	F	14	10	D	YES
2022-07-07	F2	0	23	38	DBQB	F	15	1000	A	NO
2022-07-07	F2	0	23	38	DBQB	M	16	W	C	YES
2022-07-07	F2	0	23	38	DBQB	M	17	100	B	NO
2022-07-07	F2	0	23	38	DBQB	M	18	0	C	YES
2022-07-07	F2	0	23	38	DBQB	M	19	1000	B	NO
2022-07-07	F2	0	23	38	DBQB	M	20	10	D	YES
2022-07-07	F2	0	23	38	UF	F	21	100	D	YES
2022-07-07	F2	0	23	38	UF	F	22	0	B	NO
2022-07-07	F2	0	23	38	UF	F	23	1000	C	YES
2022-07-07	F2	0	23	38	UF	F	24	10	A	NO
2022-07-07	F2	0	23	38	UF	F	25	W	C	YES
2022-07-07	F2	0	23	38	UF	M	26	10	D	YES
2022-07-07	F2	0	23	38	UF	M	27	1000	A	NO
2022-07-07	F2	0	23	38	UF	M	28	W	A	NO
2022-07-07	F2	0	23	38	UF	M	29	0	C	YES
2022-07-07	F2	0	23	38	UF	M	30	100	D	YES
2022-07-07	F2	0	23	38	UF	F	1	100	D	YES
2022-07-07	F2	0	23	38	UF	F	2	10	A	NO
2022-07-07	F2	0	23	38	UF	F	3	0	B	NO
2022-07-07	F2	0	23	38	UF	F	4	1000	C	YES
2022-07-07	F2	0	23	38	UF	F	5	W	A	NO
2022-07-07	F2	0	23	38	UF	M	6	W	C	YES
2022-07-07	F2	0	23	38	UF	M	7	1000	A	NO
2022-07-07	F2	0	23	38	UF	M	8	10	D	YES
2022-07-07	F2	0	23	38	UF	M	9	100	D	YES
2022-07-07	F2	0	23	38	UF	M	10	0	C	YES
2022-07-07	F2	0	23	38	DBQB	F	11	1000	A	NO
2022-07-07	F2	0	23	38	DBQB	F	12	10	D	YES
2022-07-07	F2	0	23	38	DBQB	F	13	0	D	YES
2022-07-07	F2	0	23	38	DBQB	F	14	W	A	NO
2022-07-07	F2	0	23	38	DBQB	F	15	100	B	NO
2022-07-07	F2	0	23	38	DBQB	M	16	1000	D	YES
2022-07-07	F2	0	23	38	DBQB	M	17	100	D	YES
2022-07-07	F2	0	23	38	DBQB	M	18	10	D	YES
2022-07-07	F2	0	23	38	DBQB	M	19	0	D	YES
2022-07-07	F2	0	23	38	DBQB	M	20	W	A	NO
2022-07-07	F2	0	23	38	WD	F	21	10	D	YES
2022-07-07	F2	0	23	38	WD	F	22	100	D	YES
2022-07-07	F2	0	23	38	WD	F	23	0	B	NO
2022-07-07	F2	0	23	38	WD	F	24	1000	C	YES
2022-07-07	F2	0	23	38	WD	F	25	W	A	NO
2022-07-07	F2	0	23	38	WD	M	26	1000	B	NO
2022-07-07	F2	0	23	38	WD	M	27	W	D	YES
2022-07-07	F2	0	23	38	WD	M	28	0	D	YES
2022-07-07	F2	0	23	38	WD	M	29	100	D	YES
2022-07-07	F2	0	23	38	WD	M	30	10	D	YES
2022-07-07	F2	0	23	38	DBQB	F	1	10	A	NO
2022-07-07	F2	0	23	38	DBQB	F	2	100	A	NO
2022-07-07	F2	0	23	38	DBQB	F	3	W	A	NO
2022-07-07	F2	0	23	38	DBQB	F	4	1000	D	YES
2022-07-07	F2	0	23	38	DBQB	F	5	0	D	YES
2022-07-07	F2	0	23	38	DBQB	M	6	1000	D	YES
2022-07-07	F2	0	23	38	DBQB	M	7	W	D	YES
2022-07-07	F2	0	23	38	DBQB	M	8	100	D	YES
2022-07-07	F2	0	23	38	DBQB	M	9	0	C	YES
2022-07-07	F2	0	23	38	DBQB	M	10	10	D	YES
2022-07-07	F2	0	23	38	WD	F	11	10	D	YES
2022-07-07	F2	0	23	38	WD	F	12	W	D	YES
2022-07-07	F2	0	23	38	WD	F	13	1000	D	YES
2022-07-07	F2	0	23	38	WD	F	14	0	D	YES
2022-07-07	F2	0	23	38	WD	F	15	100	D	YES
2022-07-07	F2	0	23	38	WD	M	16	10	D	YES
2022-07-07	F2	0	23	38	WD	M	17	0	D	YES
2022-07-07	F2	0	23	38	WD	M	18	100	D	YES
2022-07-07	F2	0	23	38	WD	M	19	1000	D	YES
2022-07-07	F2	0	23	38	WD	M	20	W	B	NO
2022-07-07	F2	0	23	38	UF	F	21	10	B	NO
2022-07-07	F2	0	23	38	UF	F	22	0	A	NO
2022-07-07	F2	0	23	38	UF	F	23	100	D	YES
2022-07-07	F2	0	23	38	UF	F	24	1000	A	NO
2022-07-07	F2	0	23	38	UF	F	25	W	D	YES
2022-07-07	F2	0	23	38	UF	M	26	10	C	YES
2022-07-07	F2	0	23	38	UF	M	27	100	A	NO
2022-07-07	F2	0	23	38	UF	M	28	0	D	YES
2022-07-07	F2	0	23	38	UF	M	29	1000	A	NO
2022-07-07	F2	0	23	38	UF	M	30	W	C	YES
2022-07-07	F2	0	23	38	WD	F	1	100	D	YES
2022-07-07	F2	0	23	38	WD	F	2	1000	D	YES
2022-07-07	F2	0	23	38	WD	F	3	10	D	YES
2022-07-07	F2	0	23	38	WD	F	4	W	A	NO
2022-07-07	F2	0	23	38	WD	F	5	0	C	YES
2022-07-07	F2	0	23	38	WD	M	6	0	D	YES
2022-07-07	F2	0	23	38	WD	M	7	1000	C	YES
2022-07-07	F2	0	23	38	WD	M	8	10	C	YES
2022-07-07	F2	0	23	38	WD	M	9	W	A	NO
2022-07-07	F2	0	23	38	WD	M	10	100	D	YES
2022-07-07	F2	0	23	38	UF	F	11	100	C	YES
2022-07-07	F2	0	23	38	UF	F	12	W	B	NO
2022-07-07	F2	0	23	38	UF	F	13	0	D	YES
2022-07-07	F2	0	23	38	UF	F	14	1000	A	NO
2022-07-07	F2	0	23	38	UF	F	15	10	D	YES
2022-07-07	F2	0	23	38	UF	M	16	W	B	NO
2022-07-07	F2	0	23	38	UF	M	17	100	D	YES
2022-07-07	F2	0	23	38	UF	M	18	10	D	YES
2022-07-07	F2	0	23	38	UF	M	19	1000	B	NO
2022-07-07	F2	0	23	38	UF	M	20	0	D	YES
2022-07-07	F2	0	23	38	DBQB	F	21	0	D	YES
2022-07-07	F2	0	23	38	DBQB	F	22	W	D	YES
2022-07-07	F2	0	23	38	DBQB	F	23	100	B	NO
2022-07-07	F2	0	23	38	DBQB	F	24	1000	D	YES
2022-07-07	F2	0	23	38	DBQB	F	25	10	D	YES
2022-07-07	F2	0	23	38	DBQB	M	26	0	D	YES
2022-07-07	F2	0	23	38	DBQB	M	27	W	A	NO
2022-07-07	F2	0	23	38	DBQB	M	28	1000	D	YES
2022-07-07	F2	0	23	38	DBQB	M	29	100	D	YES
2022-07-07	F2	0	23	38	DBQB	M	30	10	D	YES
