# Supplementary material for: Strain variation in feeding response of house flies, Musca domestica, to denatonium benzoate, a bittering agent used in commercial fly baits
Source: PLoS One. 2025 Jun 23;20(6):e0326572. doi: 10.1371/journal.pone.0326572 (PMC12184930; doi:10.1371/journal.pone.0326572)
Supplement: S2 Table — (XLSX) [file pone.0326572.s003.xlsx]

## Sheet: Strain variation in house fly r
Date	Age	Sex	Strain	Concentration	BeforeweightTreatment	AfterwtTrt	DifferenceTrt	Beforeweightcontrol	Afterwtcntl	Differencecontrol	Consumption per jar	#Deadflies	#Aliveflies	Consumptionperfly
2022-06-26	2	m	DBQB	0	4.2818	4.1044	0.1774	4.3168	4.2599	0.0569	0.1205	0	10	0.01205
2022-06-26	2	m	DBQB	10	4.4363	4.2775	0.1588	4.3066	4.2503	0.0563	0.1025	0	10	0.01025
2022-06-26	2	m	DBQB	100	4.3993	4.2105	0.1888	4.2346	4.1684	0.0662	0.1226	0	10	0.01226
2022-06-26	2	m	DBQB	1000	4.18	4.0885	0.0915	4.4328	4.3818	0.051	0.0405	0	10	0.00405
2022-06-26	2	m	DBQB	0	5.1305	4.9769	0.1536	4.27	4.222	0.048	0.1056	0	10	0.01056
2022-06-26	2	m	DBQB	10	4.2493	4.0946	0.1547	4.2534	4.2191	0.0343	0.1204	0	10	0.01204
2022-06-26	2	m	DBQB	100	4.345	4.1856	0.1594	4.4299	4.3831	0.0468	0.1126	0	10	0.01126
2022-06-26	2	m	DBQB	1000	4.4107	4.3224	0.0883	4.3678	4.3144	0.0534	0.0349	0	10	0.00349
2022-06-26	2	f	DBQB	0	4.3617	4.1654	0.1963	4.3871	4.3397	0.0474	0.1489	0	10	0.01489
2022-06-26	2	f	DBQB	10	4.3001	4.1153	0.1848	4.2558	4.2132	0.0426	0.1422	0	10	0.01422
2022-06-26	2	f	DBQB	100	5.0554	4.8535	0.2019	4.3843	4.3427	0.0416	0.1603	0	10	0.01603
2022-06-26	2	f	DBQB	1000	4.7932	4.7086	0.0846	4.2045	4.1588	0.0457	0.0389	0	10	0.00389
2022-06-26	2	f	DBQB	0	4.4229	4.2203	0.2026	4.208	4.1714	0.0366	0.166	0	10	0.0166
2022-06-26	2	f	DBQB	10	4.316	4.1122	0.2038	4.4035	4.356	0.0475	0.1563	0	10	0.01563
2022-06-26	2	f	DBQB	100	4.3742	4.162	0.2122	4.8336	4.792	0.0416	0.1706	0	10	0.01706
2022-06-26	2	f	DBQB	1000	4.2605	4.1637	0.0968	4.2424	4.206	0.0364	0.0604	0	10	0.00604
2022-06-28	1	m	WD	0	4.4105	4.2303	0.1802	4.289	4.2132	0.0758	0.1044	0	10	0.01044
2022-06-28	1	m	WD	10	4.3885	4.2292	0.1593	4.2714	4.2093	0.0621	0.0972	0	10	0.00972
2022-06-28	1	m	WD	100	4.2583	4.1102	0.1481	5.0696	5.0104	0.0592	0.0889	0	10	0.00889
2022-06-28	1	m	WD	1000	5.0868	5.0051	0.0817	4.2658	4.2042	0.0616	0.0201	0	10	0.00201
2022-06-28	1	m	WD	0	4.392	4.2589	0.1331	4.2617	4.2052	0.0565	0.0766	0	10	0.00766
2022-06-28	1	m	WD	10	4.2615	4.1008	0.1607	4.3871	4.3283	0.0588	0.1019	0	10	0.01019
2022-06-28	1	m	WD	100	4.2985	4.1765	0.122	4.2187	4.166	0.0527	0.0693	0	10	0.00693
2022-06-28	1	m	WD	1000	4.2363	4.1607	0.0756	4.2611	4.2002	0.0609	0.0147	0	10	0.00147
2022-06-28	1	f	WD	0	4.306	4.1059	0.2001	4.3047	4.2359	0.0688	0.1313	0	10	0.01313
2022-06-28	1	f	WD	10	4.271	4.0725	0.1985	4.4004	4.3356	0.0648	0.1337	0	10	0.01337
2022-06-28	1	f	WD	100	4.3699	4.2109	0.159	4.3549	4.2961	0.0588	0.1002	0	10	0.01002
2022-06-28	1	f	WD	1000	4.3813	4.2797	0.1016	4.2655	4.2086	0.0569	0.0447	0	10	0.00447
2022-06-28	1	f	WD	0	4.383	4.2116	0.1714	4.2353	4.1809	0.0544	0.117	0	10	0.0117
2022-06-28	1	f	WD	10	4.2393	4.1084	0.1309	4.2543	4.2075	0.0468	0.0841	0	10	0.00841
2022-06-28	1	f	WD	100	4.2438	4.055	0.1888	4.2486	4.2054	0.0432	0.1456	0	10	0.01456
2022-06-28	1	f	WD	1000	4.235	4.1651	0.0699	4.3869	4.3402	0.0467	0.0232	0	10	0.00232
2022-06-28	1	m	WD	0	4.4072	4.2286	0.1786	4.0608	4.0355	0.0253	0.1533	0	10	0.01533
2022-06-28	1	m	WD	10	4.2673	4.1108	0.1565	4.4099	4.3583	0.0516	0.1049	1	9	0.0116556
2022-06-28	1	m	WD	100	4.339	4.1888	0.1502	4.4162	4.3653	0.0509	0.0993	0	10	0.00993
2022-06-28	1	m	WD	1000	4.3648	4.3009	0.0639	4.4034	4.3542	0.0492	0.0147	0	10	0.00147
2022-06-28	1	f	WD	0	4.2895	4.1444	0.1451	4.256	4.209	0.047	0.0981	0	10	0.00981
2022-06-28	1	f	WD	10	5.0544	4.9135	0.1409	4.2743	4.2306	0.0437	0.0972	0	10	0.00972
2022-06-28	1	f	WD	100	4.2706	4.1223	0.1483	4.2594	4.2197	0.0397	0.1086	0	10	0.01086
2022-06-28	1	f	WD	1000	4.2642	4.1827	0.0815	4.3963	4.3483	0.048	0.0335	0	10	0.00335
2022-06-28	1	m	UF	0	4.1844	4.0329	0.1515	4.2317	4.1927	0.039	0.1125	1	9	0.0125
2022-06-28	1	m	UF	10	4.3478	4.1869	0.1609	4.1787	4.1386	0.0401	0.1208	0	10	0.01208
2022-06-28	1	m	UF	100	4.2706	4.1145	0.1561	4.2809	4.2414	0.0395	0.1166	0	10	0.01166
2022-06-28	1	m	UF	1000	4.222	4.1458	0.0762	4.3687	4.324	0.0447	0.0315	0	10	0.00315
2022-06-28	1	m	UF	0	4.2575	4.1339	0.1236	4.319	4.2688	0.0502	0.0734	2	8	0.009175
2022-06-28	1	m	UF	10	4.4166	4.2735	0.1431	4.2536	4.2186	0.035	0.1081	0	10	0.01081
2022-06-28	1	m	UF	100	4.229	4.0995	0.1295	4.261	4.2214	0.0396	0.0899	0	10	0.00899
2022-06-28	1	m	UF	1000	4.3251	4.2752	0.0499	4.3193	4.2743	0.045	0.0049	1	9	0.000544444
2022-06-28	1	f	UF	0	4.2645	4.0617	0.2028	4.2228	4.1844	0.0384	0.1644	0	10	0.01644
2022-06-28	1	f	UF	10	4.3702	4.1817	0.1885	4.4263	4.375	0.0513	0.1372	0	10	0.01372
2022-06-28	1	f	UF	100	4.3795	4.2039	0.1756	4.2843	4.2344	0.0499	0.1257	0	10	0.01257
2022-06-28	1	f	UF	1000	4.8116	4.7403	0.0713	4.3731	4.3324	0.0407	0.0306	0	10	0.00306
2022-06-28	1	f	UF	0	4.2711	4.153	0.1181	4.2825	4.2435	0.039	0.0791	0	10	0.00791
2022-06-28	1	f	UF	10	4.1256	3.9853	0.1403	4.4395	4.3627	0.0768	0.0635	0	10	0.00635
2022-06-28	1	f	UF	100	4.2771	4.1002	0.1769	4.1585	4.1353	0.0232	0.1537	0	10	0.01537
2022-06-28	1	f	UF	1000	4.3887	4.3213	0.0674	4.2772	4.2448	0.0324	0.035	0	10	0.0035
2022-06-28	1	m	UF	0	4.3935	4.2469	0.1466	4.3333	4.2926	0.0407	0.1059	0	10	0.01059
2022-06-28	1	m	UF	10	4.3281	4.2189	0.1092	4.4006	4.3636	0.037	0.0722	0	10	0.00722
2022-06-28	1	m	UF	100	4.3814	4.2373	0.1441	4.2723	4.2373	0.035	0.1091	0	10	0.01091
2022-06-28	1	m	UF	1000	4.7591	4.689	0.0701	4.3564	4.3256	0.0308	0.0393	0	10	0.00393
2022-06-28	1	f	UF	0	4.2938	4.11	0.1838	4.3587	4.3246	0.0341	0.1497	0	10	0.01497
2022-06-28	1	f	UF	10	4.3226	4.1674	0.1552	4.4377	4.3995	0.0382	0.117	0	10	0.0117
2022-06-28	1	f	UF	100	4.3311	4.176	0.1551	4.2751	4.234	0.0411	0.114	0	10	0.0114
2022-06-28	1	f	UF	1000	4.2697	4.1954	0.0743	4.3594	4.3207	0.0387	0.0356	0	10	0.00356
2022-06-28	1	m	DBQB	0	4.3514	4.1984	0.153	4.2567	4.2211	0.0356	0.1174	1	9	0.0130444
2022-06-28	1	m	DBQB	10	4.2353	4.1002	0.1351	4.3211	4.2754	0.0457	0.0894	0	10	0.00894
2022-06-28	1	m	DBQB	100	4.2914	4.1578	0.1336	4.4477	4.4001	0.0476	0.086	0	10	0.0086
2022-06-28	1	m	DBQB	1000	4.225	4.1579	0.0671	4.2046	4.1725	0.0321	0.035	0	10	0.0035
2022-06-28	1	f	DBQB	0	4.4238	4.2483	0.1755	4.4065	4.3641	0.0424	0.1331	0	10	0.01331
2022-06-28	1	f	DBQB	10	4.2729	4.1209	0.152	4.2756	4.2344	0.0412	0.1108	0	10	0.01108
2022-06-28	1	f	DBQB	100	4.8474	4.6828	0.1646	4.3148	4.2757	0.0391	0.1255	0	10	0.01255
2022-06-28	1	f	DBQB	1000	4.4074	4.3243	0.0831	4.3912	4.3496	0.0416	0.0415	0	10	0.00415
2022-06-29	1	m	WD	0	4.2808	4.1215	0.1593	4.2415	4.2014	0.0401	0.1192	0	10	0.01192
2022-06-29	1	m	WD	10	4.2118	4.0248	0.187	4.416	4.3658	0.0502	0.1368	0	10	0.01368
2022-06-29	1	m	WD	100	4.29	4.1565	0.1335	4.2866	4.2368	0.0498	0.0837	0	10	0.00837
2022-06-29	1	m	WD	1000	4.4171	4.3386	0.0785	4.3277	4.2819	0.0458	0.0327	0	10	0.00327
2022-06-29	1	m	WD	0	4.249	4.0775	0.1715	4.2405	4.1815	0.059	0.1125	0	10	0.01125
2022-06-29	1	m	WD	10	4.2012	4.058	0.1432	4.3383	4.3029	0.0354	0.1078	0	10	0.01078
2022-06-29	1	m	WD	100	4.4001	4.2415	0.1586	5.0852	5.0313	0.0539	0.1047	0	10	0.01047
2022-06-29	1	m	WD	1000	4.3384	4.2468	0.0916	4.2727	4.2372	0.0355	0.0561	0	10	0.00561
2022-06-29	1	f	WD	0	4.2635	4.02	0.2435	4.3745	4.3232	0.0513	0.1922	0	10	0.01922
2022-06-29	1	f	WD	10	4.317	4.1382	0.1788	4.4183	4.3662	0.0521	0.1267	0	10	0.01267
2022-06-29	1	f	WD	100	4.7386	4.5809	0.1577	4.3333	4.288	0.0453	0.1124	0	10	0.01124
2022-06-29	1	f	WD	1000	4.4618	4.3609	0.1009	4.284	4.2423	0.0417	0.0592	0	10	0.00592
2022-06-29	1	f	WD	0	4.2001	4.0028	0.1973	4.3371	4.2946	0.0425	0.1548	0	10	0.01548
2022-06-29	1	f	WD	10	4.2526	4.0491	0.2035	5.1383	5.0881	0.0502	0.1533	0	10	0.01533
2022-06-29	1	f	WD	100	4.3453	4.1558	0.1895	4.3223	4.286	0.0363	0.1532	0	10	0.01532
2022-06-29	1	f	WD	1000	4.4809	4.3715	0.1094	4.4263	4.3768	0.0495	0.0599	0	10	0.00599
2022-06-29	1	m	WD	0	4.4835	4.3534	0.1301	4.3447	4.305	0.0397	0.0904	0	10	0.00904
2022-06-29	1	m	WD	10	4.4308	4.321	0.1098	4.3441	4.3001	0.044	0.0658	0	10	0.00658
2022-06-29	1	m	WD	100	4.4229	4.2879	0.135	4.543	4.5014	0.0416	0.0934	0	10	0.00934
2022-06-29	1	m	WD	1000	4.4751	4.4137	0.0614	4.5119	4.4767	0.0352	0.0262	0	10	0.00262
2022-06-29	1	f	WD	0	4.3901	4.2257	0.1644	4.4833	4.4299	0.0534	0.111	0	10	0.0111
2022-06-29	1	f	WD	10	4.3743	4.0636	0.3107	4.4715	4.4379	0.0336	0.2771	0	10	0.02771
2022-06-29	1	f	WD	100	4.4229	4.2879	0.135	4.3753	4.3322	0.0431	0.0919	0	10	0.00919
2022-06-29	1	f	WD	1000	4.4751	4.4137	0.0614	4.3435	4.3084	0.0351	0.0263	0	10	0.00263
2022-06-30	1	m	DBQB	0	4.3321	4.1829	0.1492	4.4115	4.3747	0.0368	0.1124	0	10	0.01124
2022-06-30	1	m	DBQB	10	4.2664	4.127	0.1394	4.4115	4.3747	0.0368	0.1026	0	10	0.01026
2022-06-30	1	m	DBQB	100	4.4836	4.346	0.1376	4.4115	4.3747	0.0368	0.1008	0	10	0.01008
2022-06-30	1	m	DBQB	1000	4.3858	4.3161	0.0697	4.4115	4.3747	0.0368	0.0329	0	10	0.00329
2022-06-30	1	m	DBQB	0	4.5478	4.4021	0.1457	4.5297	4.4877	0.042	0.1037	0	10	0.01037
2022-06-30	1	m	DBQB	10	4.3523	4.2219	0.1304	4.5297	4.4877	0.042	0.0884	0	10	0.00884
2022-06-30	1	m	DBQB	100	4.3417	4.2518	0.0899	4.5297	4.4877	0.042	0.0479	0	10	0.00479
2022-06-30	1	m	DBQB	1000	4.3445	4.2632	0.0813	4.5297	4.4877	0.042	0.0393	1	9	0.00436667
2022-06-30	1	f	DBQB	0	4.3452	4.1552	0.19	4.4437	4.407	0.0367	0.1533	0	10	0.01533
2022-06-30	1	f	DBQB	10	4.3785	4.2168	0.1617	4.4437	4.407	0.0367	0.125	0	10	0.0125
2022-06-30	1	f	DBQB	100	4.3093	4.132	0.1773	4.4437	4.407	0.0367	0.1406	0	10	0.01406
2022-06-30	1	f	DBQB	1000	4.2775	4.202	0.0755	4.4437	4.407	0.0367	0.0388	0	10	0.00388
2022-06-30	1	f	DBQB	0	4.2677	4.1233	0.1444	4.3884	4.3529	0.0355	0.1089	0	10	0.01089
2022-06-30	1	f	DBQB	10	4.4733	4.321	0.1523	4.3884	4.3529	0.0355	0.1168	0	10	0.01168
2022-06-30	1	f	DBQB	100	4.3897	4.2181	0.1716	4.3884	4.3529	0.0355	0.1361	0	10	0.01361
2022-06-30	1	f	DBQB	1000	4.3042	4.2382	0.066	4.3884	4.3529	0.0355	0.0305	0	10	0.00305
2022-06-30	1	m	DBQB	0	4.3407	4.2053	0.1354	4.5078	4.464	0.0438	0.0916	0	10	0.00916
2022-06-30	1	m	DBQB	10	4.4694	4.3288	0.1406	4.5078	4.464	0.0438	0.0968	0	10	0.00968
2022-06-30	1	m	DBQB	100	4.4804	4.3441	0.1363	4.5078	4.464	0.0438	0.0925	0	10	0.00925
2022-06-30	1	m	DBQB	1000	4.3481	4.2877	0.0604	4.5078	4.464	0.0438	0.0166	0	10	0.00166
2022-06-30	1	f	WD	0	4.3957	4.2064	0.1893	4.2129	4.1752	0.0377	0.1516	0	10	0.01516
2022-06-30	1	f	WD	10	4.386	4.2156	0.1704	4.2129	4.1752	0.0377	0.1327	0	10	0.01327
2022-06-30	1	f	WD	100	4.2573	4.0952	0.1621	4.2129	4.1752	0.0377	0.1244	0	10	0.01244
2022-06-30	1	f	WD	1000	4.3727	4.292	0.0807	4.2129	4.1752	0.0377	0.043	0	10	0.0043
2022-06-30	1	m	WD	0	4.5204	4.3647	0.1557	4.4329	4.3918	0.0411	0.1146	0	10	0.01146
2022-06-30	1	m	WD	10	4.53	4.3858	0.1442	4.4329	4.3918	0.0411	0.1031	0	10	0.01031
2022-06-30	1	m	WD	100	4.4252	4.2782	0.147	4.4329	4.3918	0.0411	0.1059	0	10	0.01059
2022-06-30	1	m	WD	1000	4.5521	4.474	0.0781	4.4329	4.3918	0.0411	0.037	0	10	0.0037
2022-06-30	1	f	WD	0	4.4761	4.3347	0.1414	4.4175	4.3747	0.0428	0.0986	0	10	0.00986
2022-06-30	1	f	WD	10	4.344	4.1783	0.1657	4.4175	4.3747	0.0428	0.1229	0	10	0.01229
2022-06-30	1	f	WD	100	4.3319	4.1914	0.1405	4.4175	4.3747	0.0428	0.0977	0	10	0.00977
2022-06-30	1	f	WD	1000	4.3595	4.2899	0.0696	4.4175	4.3747	0.0428	0.0268	0	10	0.00268
2022-06-30	1	m	WD	0	4.3589	4.2354	0.1235	4.4313	4.3913	0.04	0.0835	0	10	0.00835
2022-06-30	1	m	WD	10	4.2754	4.1597	0.1157	4.4313	4.3913	0.04	0.0757	0	10	0.00757
2022-06-30	1	m	WD	100	4.2051	4.0999	0.1052	4.4313	4.3913	0.04	0.0652	0	10	0.00652
2022-06-30	1	m	WD	1000	4.4125	4.3555	0.057	4.4313	4.3913	0.04	0.017	0	10	0.0017
2022-06-30	1	f	WD	0	4.4527	4.3054	0.1473	4.3019	4.2704	0.0315	0.1158	0	10	0.01158
2022-06-30	1	f	WD	10	4.3391	4.2182	0.1209	4.3019	4.2704	0.0315	0.0894	0	10	0.00894
2022-06-30	1	f	WD	100	4.4139	4.2713	0.1426	4.3019	4.2704	0.0315	0.1111	0	10	0.01111
2022-06-30	1	f	WD	1000	4.2132	4.1411	0.0721	4.3019	4.2704	0.0315	0.0406	0	10	0.00406
2022-06-30	1	m	WD	0	4.329	4.2274	0.1016	4.4002	4.3696	0.0306	0.071	0	10	0.0071
2022-06-30	1	m	WD	10	4.4368	4.3188	0.118	4.4002	4.3696	0.0306	0.0874	0	10	0.00874
2022-06-30	1	m	WD	100	4.4237	4.3047	0.119	4.4002	4.3696	0.0306	0.0884	0	10	0.00884
2022-06-30	1	m	WD	1000	4.4123	4.3402	0.0721	4.4002	4.3696	0.0306	0.0415	0	10	0.00415
2022-06-30	1	f	WD	0	4.2132	4.1057	0.1075	4.3776	4.3466	0.031	0.0765	0	10	0.00765
2022-06-30	1	f	WD	10	4.419	4.2888	0.1302	4.3776	4.3466	0.031	0.0992	0	10	0.00992
2022-06-30	1	f	WD	100	4.4259	4.3121	0.1138	4.3776	4.3466	0.031	0.0828	0	10	0.00828
2022-06-30	1	f	WD	1000	4.4037	4.3474	0.0563	4.3776	4.3466	0.031	0.0253	0	10	0.00253
2022-07-01	1	m	UF	0	4.41	4.3032	0.1068	4.3374	4.2928	0.0446	0.0622	0	10	0.00622
2022-07-01	1	m	UF	10	4.2179	4.0813	0.1366	4.3374	4.2928	0.0446	0.092	0	10	0.0092
2022-07-01	1	m	UF	100	4.3845	4.2675	0.117	4.3374	4.2928	0.0446	0.0724	0	10	0.00724
2022-07-01	1	m	UF	1000	4.3248	4.2874	0.0374	4.3374	4.2928	0.0446	-0.0072	0	10	-0.00072
2022-07-01	1	f	UF	0	4.4149	4.3129	0.102	4.2273	4.1847	0.0426	0.0594	0	10	0.00594
2022-07-01	1	f	UF	10	3.8946	3.751	0.1436	4.2273	4.1847	0.0426	0.101	0	10	0.0101
2022-07-01	1	f	UF	100	4.2343	4.1225	0.1118	4.2273	4.1847	0.0426	0.0692	0	10	0.00692
2022-07-01	1	f	UF	1000	4.2832	4.2213	0.0619	4.2273	4.1847	0.0426	0.0193	0	10	0.00193
2022-07-01	1	m	DBQB	0	4.3968	4.271	0.1258	4.2455	4.1995	0.046	0.0798	0	10	0.00798
2022-07-01	1	m	DBQB	10	4.409	4.2678	0.1412	4.2455	4.1995	0.046	0.0952	0	10	0.00952
2022-07-01	1	m	DBQB	100	4.3598	4.2106	0.1492	4.2455	4.1995	0.046	0.1032	0	10	0.01032
2022-07-01	1	m	DBQB	1000	4.4281	4.345	0.0831	4.2455	4.1995	0.046	0.0371	0	10	0.00371
2022-07-01	1	f	DBQB	0	4.2329	4.0674	0.1655	4.2269	4.1788	0.0481	0.1174	0	10	0.01174
2022-07-01	1	f	DBQB	10	4.2578	4.0902	0.1676	4.2269	4.1788	0.0481	0.1195	0	10	0.01195
2022-07-01	1	f	DBQB	100	4.3872	4.2305	0.1567	4.2269	4.1788	0.0481	0.1086	0	10	0.01086
2022-07-01	1	f	DBQB	1000	4.3947	4.3258	0.0689	4.2269	4.1788	0.0481	0.0208	0	10	0.00208
2022-07-01	1	m	DBQB	0	4.2239	4.0846	0.1393	4.4008	4.3641	0.0367	0.1026	0	10	0.01026
2022-07-01	1	m	DBQB	10	4.3741	4.2509	0.1232	4.4008	4.3641	0.0367	0.0865	0	10	0.00865
2022-07-01	1	m	DBQB	100	4.3898	4.258	0.1318	4.4008	4.3641	0.0367	0.0951	0	10	0.00951
2022-07-01	1	m	DBQB	1000	4.1914	4.1342	0.0572	4.4008	4.3641	0.0367	0.0205	0	10	0.00205
2022-07-01	1	f	DBQB	0	4.4923	4.3159	0.1764	4.3051	4.2658	0.0393	0.1371	0	10	0.01371
2022-07-01	1	f	DBQB	10	4.4135	4.2374	0.1761	4.3051	4.2658	0.0393	0.1368	0	10	0.01368
2022-07-01	1	f	DBQB	100	4.2977	4.1466	0.1511	4.3051	4.2658	0.0393	0.1118	0	10	0.01118
2022-07-01	1	f	DBQB	1000	4.4029	4.3396	0.0633	4.3051	4.2658	0.0393	0.024	0	10	0.0024
2022-07-01	1	m	WD	0	4.3774	4.2166	0.1608	4.3134	4.2711	0.0423	0.1185	0	10	0.01185
2022-07-01	1	m	WD	10	4.3971	4.2561	0.141	4.3134	4.2711	0.0423	0.0987	0	10	0.00987
2022-07-01	1	m	WD	100	4.4001	4.2588	0.1413	4.3134	4.2711	0.0423	0.099	0	10	0.0099
2022-07-01	1	m	WD	1000	4.3024	4.2105	0.0919	4.3134	4.2711	0.0423	0.0496	0	10	0.00496
2022-07-01	1	f	WD	0	4.243	4.06	0.183	4.3288	4.2868	0.042	0.141	0	10	0.0141
2022-07-01	1	f	WD	10	4.3614	4.1731	0.1883	4.3288	4.2868	0.042	0.1463	0	10	0.01463
2022-07-01	1	f	WD	100	4.2962	4.1386	0.1576	4.3288	4.2868	0.042	0.1156	0	10	0.01156
2022-07-01	1	f	WD	1000	4.3889	4.3068	0.0821	4.3288	4.2868	0.042	0.0401	0	10	0.00401
2022-07-02	1	m	UF	0	3.81	3.6922	0.1178	4.2267	4.1861	0.0406	0.0772	0	10	0.00772
2022-07-02	1	m	UF	10	4.404	4.2675	0.1365	4.2267	4.1861	0.0406	0.0959	0	10	0.00959
2022-07-02	1	m	UF	100	4.3411	4.211	0.1301	4.2267	4.1861	0.0406	0.0895	0	10	0.00895
2022-07-02	1	m	UF	1000	4.4984	4.4356	0.0628	4.2267	4.1861	0.0406	0.0222	0	10	0.00222
2022-07-02	1	f	UF	0	4.2943	4.1291	0.1652	4.4414	4.3953	0.0461	0.1191	0	10	0.01191
2022-07-02	1	f	UF	10	4.2651	4.0871	0.178	4.4414	4.3953	0.0461	0.1319	0	10	0.01319
2022-07-02	1	f	UF	100	4.3845	4.247	0.1375	4.4414	4.3953	0.0461	0.0914	0	10	0.00914
2022-07-02	1	f	UF	1000	4.3043	4.2313	0.073	4.4414	4.3953	0.0461	0.0269	0	10	0.00269
2022-07-02	1	m	UF	0	4.5209	4.3833	0.1376	4.3347	4.2931	0.0416	0.096	0	10	0.0096
2022-07-02	1	m	UF	10	4.2072	4.0822	0.125	4.3347	4.2931	0.0416	0.0834	0	10	0.00834
2022-07-02	1	m	UF	100	4.4177	4.3019	0.1158	4.3347	4.2931	0.0416	0.0742	0	10	0.00742
2022-07-02	1	m	UF	1000	4.3185	4.2545	0.064	4.3347	4.2931	0.0416	0.0224	0	10	0.00224
2022-07-02	1	f	UF	0	4.4119	4.2554	0.1565	4.4089	4.3693	0.0396	0.1169	0	10	0.01169
2022-07-02	1	f	UF	10	4.5302	4.4521	0.0781	4.4089	4.3693	0.0396	0.0385	0	10	0.00385
2022-07-02	1	f	UF	100	4.4559	4.3432	0.1127	4.4089	4.3693	0.0396	0.0731	0	10	0.00731
2022-07-02	1	f	UF	1000	4.4637	4.3883	0.0754	4.4089	4.3693	0.0396	0.0358	0	10	0.00358
2022-07-02	1	m	UF	0	4.2922	4.1448	0.1474	4.2078	4.1638	0.044	0.1034	0	10	0.01034
2022-07-02	1	m	UF	10	4.4351	4.2683	0.1668	4.2078	4.1638	0.044	0.1228	0	10	0.01228
2022-07-02	1	m	UF	100	4.4142	4.2618	0.1524	4.2078	4.1638	0.044	0.1084	0	10	0.01084
2022-07-02	1	m	UF	1000	5.1049	5.0295	0.0754	4.2078	4.1638	0.044	0.0314	0	10	0.00314
2022-07-02	1	f	UF	0	4.2476	4.0914	0.1562	4.3077	4.2339	0.0738	0.0824	0	10	0.00824
2022-07-02	1	f	UF	10	4.3464	4.189	0.1574	4.3077	4.2339	0.0738	0.0836	0	10	0.00836
2022-07-02	1	f	UF	100	4.3099	4.1447	0.1652	4.3077	4.2339	0.0738	0.0914	0	10	0.00914
2022-07-02	1	f	UF	1000	4.8552	4.7842	0.071	4.3077	4.2339	0.0738	-0.0028	0	10	-0.00028
2022-07-02	1	m	UF	0	4.3462	4.2024	0.1438	4.2239	4.1746	0.0493	0.0945	0	10	0.00945
2022-07-02	1	m	UF	10	4.495	4.3693	0.1257	4.2239	4.1746	0.0493	0.0764	0	10	0.00764
2022-07-02	1	m	UF	100	5.0591	4.9215	0.1376	4.2239	4.1746	0.0493	0.0883	0	10	0.00883
2022-07-02	1	m	UF	1000	4.3598	4.2888	0.071	4.2239	4.1746	0.0493	0.0217	0	10	0.00217
2022-07-02	1	f	UF	0	4.4167	4.2737	0.143	4.2382	4.1931	0.0451	0.0979	0	10	0.00979
2022-07-02	1	f	UF	10	4.3968	4.2319	0.1649	4.2382	4.1931	0.0451	0.1198	0	10	0.01198
2022-07-02	1	f	UF	100	4.452	4.2443	0.2077	4.2382	4.1931	0.0451	0.1626	0	10	0.01626
2022-07-02	1	f	UF	1000	4.4282	4.35	0.0782	4.2382	4.1931	0.0451	0.0331	0	10	0.00331
2022-07-02	1	m	UF	0	4.448	4.3014	0.1466	4.3016	4.2564	0.0452	0.1014	0	10	0.01014
2022-07-02	1	m	UF	10	4.3869	4.2572	0.1297	4.3016	4.2564	0.0452	0.0845	0	10	0.00845
2022-07-02	1	m	UF	100	5.0475	4.9276	0.1199	4.3016	4.2564	0.0452	0.0747	0	10	0.00747
2022-07-02	1	m	UF	1000	4.4025	4.3462	0.0563	4.3016	4.2564	0.0452	0.0111	0	10	0.00111
2022-07-02	1	f	UF	0	4.2734	4.1231	0.1503	4.2842	4.2463	0.0379	0.1124	0	10	0.01124
2022-07-02	1	f	UF	10	4.2637	4.1239	0.1398	4.2842	4.2463	0.0379	0.1019	0	10	0.01019
2022-07-02	1	f	UF	100	4.3148	4.152	0.1628	4.2842	4.2463	0.0379	0.1249	0	10	0.01249
2022-07-02	1	f	UF	1000	4.4035	4.3304	0.0731	4.2842	4.2463	0.0379	0.0352	0	10	0.00352
2022-07-02	1	m	UF	0	4.4374	4.3187	0.1187	4.3103	4.2688	0.0415	0.0772	0	10	0.00772
2022-07-02	1	m	UF	10	4.2763	4.1406	0.1357	4.3103	4.2688	0.0415	0.0942	0	10	0.00942
2022-07-02	1	m	UF	100	4.3433	4.2211	0.1222	4.3103	4.2688	0.0415	0.0807	0	10	0.00807
2022-07-02	1	m	UF	1000	4.2836	4.2196	0.064	4.3103	4.2688	0.0415	0.0225	0	10	0.00225
2022-07-02	1	f	UF	0	4.3801	4.2307	0.1494	4.4062	4.3666	0.0396	0.1098	0	10	0.01098
2022-07-02	1	f	UF	10	4.2644	4.138	0.1264	4.4062	4.3666	0.0396	0.0868	0	10	0.00868
2022-07-02	1	f	UF	100	4.4464	4.2985	0.1479	4.4062	4.3666	0.0396	0.1083	0	10	0.01083
2022-07-02	1	f	UF	1000	4.3423	4.2931	0.0492	4.4062	4.3666	0.0396	0.0096	0	10	0.00096
2022-07-02	1	m	DBQB	0	4.274	4.152	0.122	4.4257	4.3854	0.0403	0.0817	0	10	0.00817
2022-07-02	1	m	DBQB	10	4.2554	4.112	0.1434	4.4257	4.3854	0.0403	0.1031	0	10	0.01031
2022-07-02	1	m	DBQB	100	4.2423	4.1189	0.1234	4.4257	4.3854	0.0403	0.0831	1	9	0.00923333
2022-07-02	1	m	DBQB	1000	4.2809	4.2119	0.069	4.4257	4.3854	0.0403	0.0287	0	10	0.00287
2022-07-02	1	f	DBQB	0	4.293	4.1174	0.1756	4.2588	4.2277	0.0311	0.1445	0	10	0.01445
2022-07-02	1	f	DBQB	10	4.2844	4.1206	0.1638	4.2588	4.2277	0.0311	0.1327	0	10	0.01327
2022-07-02	1	f	DBQB	100	4.3048	4.1394	0.1654	4.2588	4.2277	0.0311	0.1343	0	10	0.01343
2022-07-02	1	f	DBQB	1000	4.3878	4.3227	0.0651	4.2588	4.2277	0.0311	0.034	0	10	0.0034
2022-07-02	1	m	DBQB	0	4.3133	4.1796	0.1337	4.266	4.2271	0.0389	0.0948	0	10	0.00948
2022-07-02	1	m	DBQB	10	4.2652	4.1326	0.1326	4.266	4.2271	0.0389	0.0937	0	10	0.00937
2022-07-02	1	m	DBQB	100	4.492	4.3729	0.1191	4.266	4.2271	0.0389	0.0802	0	10	0.00802
2022-07-02	1	m	DBQB	1000	4.3062	4.2316	0.0746	4.266	4.2271	0.0389	0.0357	0	10	0.00357
2022-07-02	1	f	DBQB	0	4.4046	4.2364	0.1682	4.2996	4.2572	0.0424	0.1258	0	10	0.01258
2022-07-02	1	f	DBQB	10	4.3207	4.1611	0.1596	4.2996	4.2572	0.0424	0.1172	0	10	0.01172
2022-07-02	1	f	DBQB	100	4.256	4.0997	0.1563	4.2996	4.2572	0.0424	0.1139	0	10	0.01139
2022-07-02	1	f	DBQB	1000	4.3174	4.2391	0.0783	4.2996	4.2572	0.0424	0.0359	0	10	0.00359
2022-07-02	1	f	DBQB	0	4.2337	4.0881	0.1456	4.2644	4.2252	0.0392	0.1064	0	10	0.01064
2022-07-02	1	f	DBQB	10	4.3875	4.2271	0.1604	4.2644	4.2252	0.0392	0.1212	0	10	0.01212
2022-07-02	1	f	DBQB	100	4.2388	4.1097	0.1291	4.2644	4.2252	0.0392	0.0899	0	10	0.00899
2022-07-02	1	f	DBQB	1000	4.4846	4.4215	0.0631	4.2644	4.2252	0.0392	0.0239	0	10	0.00239
